# Supplementary material for: N-(2,4,6-Trichloro­phen­yl)maleamic acid
Source: Acta Crystallogr Sect E Struct Rep Online. 2011 Jul 30;67(Pt 8):o2149. doi: 10.1107/S1600536811029436 (PMC3213587; doi:10.1107/S1600536811029436)
Supplement: Supplementary file 2 [file e-67-o2149-Isup2.hkl]

# 
# h,k,l, Fc-squared, Fo-squared, sigma(Fo-squared) and status flag 
# 
data_I
_shelx_title ' SMA29A C2/C' 
_shelx_refln_list_code          4 
_shelx_F_calc_maximum      436.66 
_exptl_crystal_F_000      1184.00 
_reflns_d_resolution_high  0.8009 
 
loop_ 
 _symmetry_equiv_pos_as_xyz 
 'x, y, z' 
 '-x, y, -z+1/2' 
 'x+1/2, y+1/2, z' 
 '-x+1/2, y+1/2, -z+1/2' 
 '-x, -y, -z' 
 'x, -y, z-1/2' 
 '-x+1/2, -y+1/2, -z' 
 'x+1/2, -y+1/2, z-1/2' 
 
_cell_length_a    21.9280 
_cell_length_b     8.2678 
_cell_length_c    13.2480 
_cell_angle_alpha  90.000 
_cell_angle_beta   99.080 
_cell_angle_gamma  90.000 
 
_shelx_F_squared_multiplier     1.000 
 
loop_ 
 _refln_index_h 
 _refln_index_k 
 _refln_index_l 
 _refln_F_squared_calc 
 _refln_F_squared_meas 
 _refln_F_squared_sigma 
 _refln_observed_status 
   4   0   0     5429.40     5200.40     18.21 o 
   6   0   0    76053.36    75907.02     93.90 o 
   8   0   0     9988.76    10606.82     64.82 o 
  10   0   0     3999.48     4307.21     25.39 o 
  12   0   0     1203.45     1078.04     14.63 o 
  14   0   0     1117.15     1131.79     23.94 o 
  16   0   0     4163.23     4005.09     47.35 o 
  18   0   0       11.86       12.01     12.41 o 
  20   0   0     3436.35     3326.45     50.30 o 
  22   0   0      141.45      199.70     18.82 o 
  24   0   0     1235.86     1200.03     36.39 o 
  26   0   0        2.46       -3.39     18.32 o 
   1   1   0     2148.22     2260.69     26.34 o 
   3   1   0     6123.58     6348.89     24.71 o 
   5   1   0    15467.50    16178.79     92.35 o 
   7   1   0      133.85      192.06      5.58 o 
   9   1   0        0.51       15.51      5.21 o 
  11   1   0     3276.93     3805.20     33.82 o 
  13   1   0     1380.77     1109.59     16.36 o 
  15   1   0      112.12      155.98     10.35 o 
  17   1   0     1872.92     1967.58     45.54 o 
  19   1   0      781.79      749.59     43.06 o 
  21   1   0      631.55      601.44     18.07 o 
  23   1   0        0.03        1.43     11.97 o 
  25   1   0      191.21      204.85     16.77 o 
   0   2   0    12901.12    13172.55     41.32 o 
   2   2   0    19524.57    19537.86     71.67 o 
   4   2   0     2385.50     2482.84     19.45 o 
   6   2   0      460.44      542.06      7.29 o 
   8   2   0      156.45      167.28      7.16 o 
  10   2   0    23636.54    25017.66    114.69 o 
  12   2   0     1240.39     1210.95     21.21 o 
  14   2   0     1939.56     1989.11     98.96 o 
  16   2   0      194.14      147.64     11.39 o 
  18   2   0      266.35      287.95     13.31 o 
  20   2   0      348.71      314.57     18.00 o 
  22   2   0      181.99      177.11     13.63 o 
  24   2   0        6.47       10.22     15.83 o 
  26   2   0      264.22      234.51     21.58 o 
   1   3   0     1315.31     1116.69     17.45 o 
   3   3   0    13156.40    12609.96     36.25 o 
   5   3   0     1136.92     1241.17     23.78 o 
   7   3   0     4539.78     4821.52     17.13 o 
   9   3   0     3832.73     4314.50     32.46 o 
  11   3   0       13.74       11.35      8.51 o 
  13   3   0      402.61      394.73     16.57 o 
  15   3   0       31.72       29.65     12.63 o 
  17   3   0       18.52       24.12     13.18 o 
  19   3   0     1111.02     1268.89     31.97 o 
  21   3   0      256.75      212.89     20.08 o 
  23   3   0        1.35       -0.72     15.21 o 
  25   3   0       87.07       54.91     20.58 o 
   0   4   0     2973.52     3145.34     30.51 o 
   2   4   0      254.91      416.79      9.03 o 
   4   4   0    11682.08    11898.30     70.86 o 
   6   4   0     6693.41     6181.99     18.37 o 
   8   4   0       14.04       26.97      3.93 o 
  10   4   0    18650.43    17999.92     75.45 o 
  12   4   0     3435.80     3651.04     41.20 o 
  14   4   0     1916.14     1896.46     32.37 o 
  16   4   0      177.43      190.52     15.86 o 
  18   4   0      992.72      982.03     28.87 o 
  20   4   0      265.20      315.88     19.73 o 
  22   4   0       15.77       35.46     15.43 o 
  24   4   0       92.73      101.24     19.47 o 
   1   5   0     1710.05     1847.57     18.80 o 
   3   5   0     1648.37     1747.92     23.12 o 
   5   5   0     2090.41     2035.53     13.88 o 
   7   5   0     1800.23     1665.29     15.52 o 
   9   5   0      144.53      164.05      7.08 o 
  11   5   0     1264.51     1254.88     15.86 o 
  13   5   0     1775.09     1801.75     23.99 o 
  15   5   0        0.05        1.86      9.36 o 
  17   5   0      404.97      433.49     15.97 o 
  19   5   0       53.63       41.69     12.33 o 
  21   5   0     1148.06     1414.30     38.05 o 
  23   5   0      136.39      143.97     22.00 o 
   0   6   0     1879.86     1834.12     31.57 o 
   2   6   0     1600.72     1575.58     20.50 o 
   4   6   0     4726.62     4510.71     27.30 o 
   6   6   0       32.94       14.71      7.43 o 
   8   6   0     1440.90     1332.51     16.08 o 
  10   6   0      783.37      756.10     23.48 o 
  12   6   0      364.32      354.47     13.70 o 
  14   6   0      145.21      181.38     11.58 o 
  16   6   0      594.97      506.23     17.21 o 
  18   6   0        2.16       16.94     11.11 o 
  20   6   0      270.64      289.13     23.90 o 
  22   6   0      220.64      270.30     28.81 o 
   1   7   0        0.53        3.23      8.65 o 
   3   7   0      930.87      859.46     14.56 o 
   5   7   0        0.29       14.43      8.94 o 
   7   7   0     1994.67     2042.44     21.06 o 
   9   7   0     2804.71     2928.86     51.16 o 
  11   7   0      214.62      306.83     16.65 o 
  13   7   0      677.20      765.06     19.15 o 
  15   7   0      113.55       98.71     18.45 o 
  17   7   0        8.04        3.37     17.85 o 
  19   7   0      117.96      157.54     24.18 o 
   0   8   0     1051.75      929.69     29.60 o 
   2   8   0     1172.68     1124.55     34.38 o 
   4   8   0      159.50      147.10     11.75 o 
   6   8   0      168.50      215.60     10.58 o 
   8   8   0       44.35       31.56      9.71 o 
  10   8   0        0.33        6.93     10.33 o 
  12   8   0       61.27       87.28     21.11 o 
  14   8   0        6.91       40.82     18.77 o 
  16   8   0      441.18      453.18     28.42 o 
   1   9   0       40.76       20.74      9.99 o 
   3   9   0     2106.25     2164.12     31.59 o 
   5   9   0     1771.06     1787.21     67.11 o 
   7   9   0       26.16       41.84     11.71 o 
   9   9   0      317.57      366.21     16.36 o 
  11   9   0     1432.69     1555.69     40.49 o 
  13   9   0        1.36        6.11     19.89 o 
   0  10   0     1069.70     1028.08     35.95 o 
   2  10   0      660.62      660.71     21.77 o 
   4  10   0      297.49      325.86     17.01 o 
   6  10   0       34.86       62.99     18.75 o 
 -27   1   1        5.47       23.84     13.69 o 
 -25   1   1      682.18      687.66     22.31 o 
 -23   1   1        0.06       -5.49     10.22 o 
 -21   1   1      111.57      130.23     13.68 o 
 -19   1   1     1192.38     1098.40     30.49 o 
 -17   1   1     5284.50     5116.27    119.14 o 
 -15   1   1      176.56      182.96     10.44 o 
 -13   1   1      616.95      570.63     12.50 o 
 -11   1   1      660.65      643.03      8.24 o 
  -9   1   1    20924.88    21417.63    112.66 o 
  -7   1   1    65967.66    68629.76    231.60 o 
  -5   1   1     3879.27     4032.16     31.28 o 
  -3   1   1      603.27      635.99      7.75 o 
  -1   1   1     6194.17     6590.35     21.40 o 
   1   1   1      123.27      134.85      2.66 o 
   3   1   1    17951.77    16691.03    278.14 o 
   5   1   1     7149.12     7883.24     33.96 o 
   7   1   1    28459.87    29882.25    247.03 o 
   9   1   1      636.99      665.87     12.84 o 
  11   1   1      430.58      591.86      7.85 o 
  13   1   1     7394.19     7238.22     64.86 o 
  15   1   1     3660.43     3671.51     65.64 o 
  17   1   1      489.54      521.91     24.44 o 
  19   1   1      145.46      139.88     13.14 o 
  21   1   1     1457.08     1485.27     38.17 o 
  23   1   1       28.16       33.61     12.34 o 
  25   1   1      363.51      403.67     19.37 o 
 -26   2   1       37.68       49.67     19.32 o 
 -24   2   1       27.94        1.94     13.66 o 
 -22   2   1      942.53      899.86     37.84 o 
 -20   2   1       17.11       16.83     10.80 o 
 -18   2   1     4467.92     4207.42     40.25 o 
 -16   2   1     4434.56     4034.03     60.95 o 
 -14   2   1      891.73      896.05     21.23 o 
 -12   2   1    23999.88    23704.02    189.83 o 
 -10   2   1      534.76      482.29      7.70 o 
  -8   2   1     1482.57     1651.46     13.71 o 
  -6   2   1    67306.59    65922.05    318.63 o 
  -4   2   1     4609.35     4950.64     31.69 o 
  -2   2   1    21889.44    22608.43     58.26 o 
   0   2   1     5806.16     6129.20     26.92 o 
   2   2   1     2525.84     2401.11      9.30 o 
   4   2   1    10666.61    10575.30     24.00 o 
   6   2   1     2159.45     2222.65     20.87 o 
   8   2   1      646.52      582.68     12.85 o 
  10   2   1     1198.42     1115.62     13.95 o 
  12   2   1      776.95      708.46     18.50 o 
  14   2   1     2504.52     2377.56     33.75 o 
  16   2   1        3.52       -4.70     11.74 o 
  18   2   1     2006.59     2065.09     36.51 o 
  20   2   1      128.05       84.36     15.65 o 
  22   2   1     1948.57     1858.03     40.11 o 
  24   2   1      361.30      322.29     23.20 o 
  26   2   1       47.35       41.43     19.86 o 
 -25   3   1       17.71        8.57     18.32 o 
 -23   3   1      708.19      740.22     30.61 o 
 -21   3   1      123.14       94.11     18.69 o 
 -19   3   1      884.43      966.75     29.13 o 
 -17   3   1      109.50      113.70     14.93 o 
 -15   3   1      972.43      977.59     25.48 o 
 -13   3   1      689.26      632.04     19.46 o 
 -11   3   1      607.58      568.48     18.05 o 
  -9   3   1     1774.60     1857.95     10.70 o 
  -7   3   1    17471.30    17889.58     78.07 o 
  -5   3   1     2285.98     2549.23     17.82 o 
  -3   3   1    10457.17    10615.06     29.80 o 
  -1   3   1     4374.31     4302.34     16.18 o 
   1   3   1    26102.76    25861.90    106.16 o 
   3   3   1    26954.50    26996.36    179.74 o 
   5   3   1     2939.25     3199.73     13.26 o 
   7   3   1      512.52      423.90      6.81 o 
   9   3   1     1879.11     1642.34     14.15 o 
  11   3   1     2462.13     2571.90     30.06 o 
  13   3   1      336.73      269.19     14.87 o 
  15   3   1     3885.47     3870.15     45.58 o 
  17   3   1      170.06      158.38     14.22 o 
  19   3   1      747.37      709.94     24.62 o 
  21   3   1        2.85        2.43     15.57 o 
  23   3   1      407.58      431.14     24.72 o 
  25   3   1      131.13      139.25     18.80 o 
 -24   4   1       15.58       38.19     19.55 o 
 -22   4   1      146.52      117.60     20.18 o 
 -20   4   1       74.26       71.90     16.85 o 
 -18   4   1       46.95       80.29     16.29 o 
 -16   4   1       70.76       72.67     15.00 o 
 -14   4   1     1763.48     1701.41     31.85 o 
 -12   4   1        0.74        9.96      8.12 o 
 -10   4   1      568.52      612.68     12.58 o 
  -8   4   1     2363.48     2367.66     23.39 o 
  -6   4   1      332.72      282.07     11.91 o 
  -4   4   1     3080.71     2819.40     17.41 o 
  -2   4   1     1172.60     1196.48     13.72 o 
   0   4   1      365.01      336.74     10.89 o 
   2   4   1      460.47      601.10      5.51 o 
   4   4   1       59.98       68.55      3.71 o 
   6   4   1       36.29       31.37      6.82 o 
   8   4   1       24.35       23.70      3.81 o 
  10   4   1      889.95      890.64     15.15 o 
  12   4   1     5838.70     6158.21    115.88 o 
  14   4   1        3.23       -5.65     11.14 o 
  16   4   1       26.68       24.79     10.94 o 
  18   4   1      431.55      391.46     20.57 o 
  20   4   1     1192.57     1370.20     33.16 o 
  22   4   1       18.06       41.44     16.64 o 
  24   4   1      157.27      178.92     23.38 o 
 -23   5   1      274.42      214.33     19.89 o 
 -21   5   1       47.62       88.99     19.61 o 
 -19   5   1      843.75      900.28     28.71 o 
 -17   5   1      102.30      155.88     15.99 o 
 -15   5   1     1090.53     1130.69     59.75 o 
 -13   5   1     1081.01      982.51     18.97 o 
 -11   5   1     2926.11     2907.07     22.80 o 
  -9   5   1     1842.21     1761.84     16.26 o 
  -7   5   1     2126.60     2101.91     34.81 o 
  -5   5   1      339.24      343.06     13.99 o 
  -3   5   1     7079.57     7087.72     51.85 o 
  -1   5   1      593.63      605.23     12.35 o 
   1   5   1     2554.32     2391.29     17.88 o 
   3   5   1     5704.11     5392.76     37.32 o 
   5   5   1      110.48      118.22      5.13 o 
   7   5   1      255.50      230.46      7.55 o 
   9   5   1     1446.42     1347.30     14.47 o 
  11   5   1     2367.86     2154.69     24.48 o 
  13   5   1     3778.69     3908.74     66.19 o 
  15   5   1     3191.87     3016.98     31.94 o 
  17   5   1      419.53      368.22     15.25 o 
  19   5   1        6.49       -4.94     11.66 o 
  21   5   1      118.57      111.00     24.04 o 
  23   5   1      148.90      128.78     24.47 o 
 -22   6   1      562.69      629.24     21.23 o 
 -20   6   1        2.86       13.56     13.95 o 
 -18   6   1      768.75      899.14     27.82 o 
 -16   6   1     2150.82     2215.44     60.90 o 
 -14   6   1      358.18      342.43     12.73 o 
 -12   6   1       67.84       73.42      7.65 o 
 -10   6   1       53.92       25.59      8.56 o 
  -8   6   1      380.22      329.62      9.96 o 
  -6   6   1     2773.23     2687.64     24.77 o 
  -4   6   1      117.15      138.87     10.71 o 
  -2   6   1     1162.56     1146.87     17.30 o 
   0   6   1     3961.17     3742.75     30.68 o 
   2   6   1      590.30      594.34     12.49 o 
   4   6   1     9620.59     9312.75     59.09 o 
   6   6   1      557.65      602.25     15.59 o 
   8   6   1      756.60      790.39     14.82 o 
  10   6   1      499.55      483.28     20.04 o 
  12   6   1     1007.16     1084.79     30.85 o 
  14   6   1        1.72       13.33      9.30 o 
  16   6   1       25.05       49.06     18.91 o 
  18   6   1      995.43      951.82     34.69 o 
  20   6   1      149.03      168.33     23.81 o 
 -19   7   1       49.19       41.88     13.09 o 
 -17   7   1     1665.85     1658.33     69.23 o 
 -15   7   1      187.93      185.50     13.66 o 
 -13   7   1      430.39      346.61     12.04 o 
 -11   7   1     1261.35     1238.98     22.86 o 
  -9   7   1     3251.06     3144.29     33.09 o 
  -7   7   1     1855.45     1878.66     20.35 o 
  -5   7   1        7.53        5.22      7.13 o 
  -3   7   1      542.46      521.95     12.25 o 
  -1   7   1     1042.91      939.63     18.42 o 
   1   7   1       56.75       81.15      9.02 o 
   3   7   1     6705.26     6198.06     42.66 o 
   5   7   1     1823.49     1737.24     20.78 o 
   7   7   1      835.21      711.23     17.54 o 
   9   7   1       51.40      100.72     18.20 o 
  11   7   1       61.07       60.85     16.83 o 
  13   7   1       77.32      101.13     19.23 o 
  15   7   1      437.66      409.54     25.44 o 
  17   7   1        9.23       -0.30     18.81 o 
  19   7   1      382.75      271.70     25.12 o 
 -16   8   1      653.88      849.69     33.54 o 
 -14   8   1      644.07      775.57     26.44 o 
 -12   8   1       37.21       51.58     11.79 o 
 -10   8   1        1.59       -0.21     11.11 o 
  -8   8   1       63.79       47.20     11.10 o 
  -6   8   1      348.14      389.72     14.36 o 
  -4   8   1      109.89      119.14     11.92 o 
  -2   8   1     1491.92     1432.13     24.95 o 
   0   8   1      137.46      152.14     13.18 o 
   2   8   1     1278.64     1437.33     35.86 o 
   4   8   1      107.96       57.37     12.59 o 
   6   8   1      122.71      145.99      9.60 o 
   8   8   1      453.13      476.43     24.25 o 
  10   8   1      826.51      868.11     29.80 o 
  12   8   1        0.18       21.16     19.99 o 
  14   8   1      251.81      330.78     23.71 o 
  16   8   1      174.03      229.29     24.46 o 
 -13   9   1        0.64        2.26     15.30 o 
 -11   9   1       50.78       65.70     13.50 o 
  -9   9   1      615.07      526.03     18.59 o 
  -7   9   1     1199.89     1049.57     22.61 o 
  -5   9   1      387.53      310.54     15.79 o 
  -3   9   1      958.06      953.70     23.28 o 
  -1   9   1      239.78      292.32     14.92 o 
   1   9   1       60.09      106.51     12.30 o 
   3   9   1       41.45       49.08     12.33 o 
   5   9   1       21.24       23.87     12.38 o 
   7   9   1      111.57      115.00     13.97 o 
   9   9   1       43.66       28.90     20.40 o 
  11   9   1        3.77       21.18     19.43 o 
  -6  10   1      538.46      625.65     33.00 o 
  -4  10   1       35.45       39.77     15.12 o 
  -2  10   1        0.39        1.25     13.52 o 
   0  10   1       83.68      110.26     14.27 o 
   2  10   1        8.15       27.72     12.07 o 
   4  10   1       63.73       32.12     17.77 o 
   6  10   1       23.65       28.52     14.95 o 
 -26   0   2     1327.39     1317.22     42.04 o 
 -24   0   2      181.59      194.38     21.28 o 
 -22   0   2        1.83        6.41     14.22 o 
 -20   0   2       30.80        9.16     14.86 o 
 -18   0   2     3419.54     3259.95     46.48 o 
 -16   0   2      621.92      583.13     21.10 o 
 -14   0   2    15621.56    16354.78     86.26 o 
 -12   0   2     6006.89     6091.36     34.51 o 
 -10   0   2      170.51      165.38      7.05 o 
  -8   0   2     1809.31     2163.80     23.60 o 
  -6   0   2     4598.53     4647.64     38.59 o 
  -4   0   2        2.28       23.17      7.17 o 
  -2   0   2     8825.14     9148.57     30.72 o 
   0   0   2      288.85      433.90      6.96 o 
   2   0   2    13240.63    13372.33     41.79 o 
   4   0   2      782.18      652.72      5.52 o 
   6   0   2      150.37      141.79      4.25 o 
   8   0   2     1733.95     1608.16     13.84 o 
  10   0   2     9605.03     9309.86    153.42 o 
  12   0   2    21558.52    22654.09     94.80 o 
  14   0   2      400.87      403.09     16.23 o 
  16   0   2     4806.74     4611.00     51.35 o 
  18   0   2      609.87      610.37     22.55 o 
  20   0   2      327.07      309.75     20.75 o 
  22   0   2      369.63      359.26     21.65 o 
  24   0   2      865.41      921.88     35.13 o 
  26   0   2      108.61      129.39     23.29 o 
 -27   1   2      173.76      193.68     16.02 o 
 -25   1   2      419.50      360.70     18.38 o 
 -23   1   2      122.20      114.34     13.18 o 
 -21   1   2      913.34      840.31     20.76 o 
 -19   1   2      628.90      565.97     17.04 o 
 -17   1   2      709.48      740.17     45.49 o 
 -15   1   2     6058.61     5900.00     90.21 o 
 -13   1   2     1654.90     1918.45     21.27 o 
 -11   1   2     3611.69     3703.82     50.67 o 
  -9   1   2     7907.42     8125.56     82.18 o 
  -7   1   2     8243.61     8283.37     51.70 o 
  -5   1   2    22911.40    23488.77     63.84 o 
  -3   1   2    25351.66    24870.39     58.29 o 
  -1   1   2     6561.06     7011.20     27.96 o 
   1   1   2    44604.59    46012.14    194.50 o 
   3   1   2     3540.23     3508.01     27.94 o 
   5   1   2      104.00      136.48      3.70 o 
   7   1   2     1695.72     1859.84     11.47 o 
   9   1   2     4246.67     4234.65     27.91 o 
  11   1   2      136.47      167.02      5.29 o 
  13   1   2     2474.61     2308.80     72.78 o 
  15   1   2     2251.70     2277.35     99.20 o 
  17   1   2      224.63      239.96     11.88 o 
  19   1   2     1546.38     1516.65     24.30 o 
  21   1   2        3.69        2.15     10.64 o 
  23   1   2        3.00       -9.13     18.00 o 
  25   1   2      722.91      792.52     32.53 o 
 -26   2   2       16.82        5.21     15.04 o 
 -24   2   2      184.06      207.17     15.62 o 
 -22   2   2        2.81        7.85     11.60 o 
 -20   2   2        0.49        5.03     10.86 o 
 -18   2   2      684.02      766.54     18.66 o 
 -16   2   2     3795.24     3861.58     46.40 o 
 -14   2   2     5910.37     5803.89     46.60 o 
 -12   2   2       48.19       31.02      4.68 o 
 -10   2   2     1117.25     1139.64      9.46 o 
  -8   2   2    13320.75    14408.27     32.75 o 
  -6   2   2     5991.50     6255.16     42.86 o 
  -4   2   2    17772.86    18396.74     31.51 o 
  -2   2   2     1336.82     1197.35      6.52 o 
   0   2   2     1210.09     1461.38     19.23 o 
   2   2   2      995.29     1150.65     13.37 o 
   4   2   2        0.84       21.49      1.94 o 
   6   2   2     8936.62     8627.01     77.35 o 
   8   2   2     3425.12     3481.73     84.17 o 
  10   2   2     1707.56     1827.07     34.62 o 
  12   2   2       44.75       14.14      6.06 o 
  14   2   2     8627.52     8469.64     60.98 o 
  16   2   2     1218.05     1295.99     28.15 o 
  18   2   2      159.11      197.01     16.45 o 
  20   2   2       38.27       25.34     14.47 o 
  22   2   2       89.48      106.70     19.14 o 
  24   2   2       23.42       22.76     15.77 o 
 -25   3   2       13.71       -6.34     20.87 o 
 -23   3   2       15.26        8.27     15.28 o 
 -21   3   2      668.63      611.32     26.29 o 
 -19   3   2      353.61      351.10     20.83 o 
 -17   3   2      464.83      521.65     22.44 o 
 -15   3   2      885.42      930.50     25.51 o 
 -13   3   2     1921.45     2051.19     86.61 o 
 -11   3   2       20.41       30.43      6.75 o 
  -9   3   2      266.71      205.74      4.13 o 
  -7   3   2     1425.64     1535.77     22.48 o 
  -5   3   2     4126.33     4410.77     28.32 o 
  -3   3   2      115.99       74.98      5.02 o 
  -1   3   2     1918.00     1957.03     19.87 o 
   1   3   2     7204.67     7042.82     36.11 o 
   3   3   2       22.82       21.75      2.43 o 
   5   3   2     3092.89     3049.39     15.20 o 
   7   3   2     2002.29     2403.99     11.08 o 
   9   3   2     8463.06     8416.47    112.42 o 
  11   3   2      432.07      374.96     11.23 o 
  13   3   2     2753.67     2850.74     35.70 o 
  15   3   2     1628.36     1723.64     30.30 o 
  17   3   2        0.71       -4.61     10.74 o 
  19   3   2     1401.05     1298.49     31.71 o 
  21   3   2        6.63        9.57     13.63 o 
  23   3   2        1.22       -5.15     14.94 o 
  25   3   2        1.47       38.53     21.02 o 
 -24   4   2     1510.81     1498.15     40.10 o 
 -22   4   2      619.43      550.96     26.20 o 
 -20   4   2       55.09       41.59     16.91 o 
 -18   4   2     2478.92     2442.89     42.06 o 
 -16   4   2      637.93      579.01     22.40 o 
 -14   4   2       11.58       13.57      7.51 o 
 -12   4   2     4827.77     4763.26     35.22 o 
 -10   4   2      338.37      286.87     13.25 o 
  -8   4   2     8074.89     8280.17     40.13 o 
  -6   4   2     7614.70     7870.31     23.40 o 
  -4   4   2     8603.61     9188.32     47.97 o 
  -2   4   2     8429.47     8422.65     42.52 o 
   0   4   2    11690.40    11636.18     79.06 o 
   2   4   2     2202.01     2365.07     14.18 o 
   4   4   2     6116.34     6404.58     27.57 o 
   6   4   2    21290.42    21567.96     60.89 o 
   8   4   2       87.74      127.79      4.39 o 
  10   4   2      518.05      483.55      8.18 o 
  12   4   2     1644.11     1724.02     22.04 o 
  14   4   2      238.52      216.06      9.04 o 
  16   4   2      737.11      632.40     16.82 o 
  18   4   2      720.82      678.08     27.52 o 
  20   4   2       74.38       63.50     14.37 o 
  22   4   2     2424.27     2274.04     45.56 o 
  24   4   2      197.88      195.35     20.28 o 
 -23   5   2      176.51      213.77     24.42 o 
 -21   5   2      478.64      517.87     27.05 o 
 -19   5   2      594.36      643.45     26.77 o 
 -17   5   2       62.64      117.47     17.02 o 
 -15   5   2      187.12      118.12     22.05 o 
 -13   5   2     4838.03     4889.63     30.15 o 
 -11   5   2     1686.32     1699.01     22.07 o 
  -9   5   2     1442.27     1434.11     16.44 o 
  -7   5   2       67.96       45.74      5.35 o 
  -5   5   2     7072.40     6596.97     59.50 o 
  -3   5   2      245.72      303.60     14.05 o 
  -1   5   2      330.29      364.33      8.00 o 
   1   5   2      768.74      838.45     14.26 o 
   3   5   2     3088.60     2677.23     31.98 o 
   5   5   2     1190.58     1255.19     19.97 o 
   7   5   2      335.83      331.55     10.45 o 
   9   5   2     1244.18     1253.88     14.73 o 
  11   5   2      748.29      824.32     16.26 o 
  13   5   2      270.43      384.11     13.30 o 
  15   5   2       66.97      130.45     19.25 o 
  17   5   2      217.00      272.06     23.14 o 
  19   5   2      234.06      190.95     24.56 o 
  21   5   2      126.72      131.40     23.43 o 
 -22   6   2      171.64      208.41     17.09 o 
 -20   6   2      630.32      575.34     40.56 o 
 -18   6   2      206.53      208.71     15.34 o 
 -16   6   2      209.17      177.67      9.89 o 
 -14   6   2       14.27       10.10      7.65 o 
 -12   6   2      148.05      110.43      8.21 o 
 -10   6   2      149.43      186.43     10.71 o 
  -8   6   2     2006.12     1964.65     25.27 o 
  -6   6   2     1980.81     1883.27     18.26 o 
  -4   6   2     5474.99     5064.37     28.21 o 
  -2   6   2       46.77       62.60      6.55 o 
   0   6   2       28.21       21.32      8.00 o 
   2   6   2      526.71      475.57      9.40 o 
   4   6   2     5715.20     5545.62     46.00 o 
   6   6   2      429.35      423.40     13.57 o 
   8   6   2     2712.50     2774.83     27.75 o 
  10   6   2      139.66       88.84     16.56 o 
  12   6   2     1301.58     1135.15     31.89 o 
  14   6   2      546.96      543.74     26.32 o 
  16   6   2       30.76       54.09     19.80 o 
  18   6   2      307.97      336.59     27.75 o 
  20   6   2      621.96      584.03     32.72 o 
 -19   7   2        1.23      -11.64     11.64 o 
 -17   7   2       12.53        2.49     13.05 o 
 -15   7   2        1.99       10.38     10.43 o 
 -13   7   2      210.66      172.07     10.41 o 
 -11   7   2      140.98      147.70     11.97 o 
  -9   7   2      829.45      810.93     25.22 o 
  -7   7   2      351.95      385.14     11.02 o 
  -5   7   2       30.18       35.90      7.11 o 
  -3   7   2      625.91      586.76     19.26 o 
  -1   7   2       19.45       36.96     14.77 o 
   1   7   2      150.24      144.00     24.86 o 
   3   7   2      561.60      516.49     21.50 o 
   5   7   2      292.61      326.77     13.16 o 
   7   7   2      183.29      219.00     11.47 o 
   9   7   2     1375.41     1355.34     45.24 o 
  11   7   2       55.54       56.96     15.64 o 
  13   7   2       16.78       -3.48     15.46 o 
  15   7   2       15.10        0.28     19.41 o 
  17   7   2        0.26       -4.32     17.47 o 
  19   7   2      266.37      343.47     29.78 o 
 -16   8   2      291.61      285.84     16.45 o 
 -14   8   2      886.97      905.87     18.14 o 
 -12   8   2     1151.99     1069.84     23.16 o 
 -10   8   2       20.57       38.15     10.47 o 
  -8   8   2     1178.67     1249.99     23.16 o 
  -6   8   2      100.04       81.50      8.86 o 
  -4   8   2     1079.41      991.25     57.83 o 
  -2   8   2      703.30      783.01     19.76 o 
   0   8   2      316.45      346.97     15.40 o 
   2   8   2       52.78       29.01     15.49 o 
   4   8   2      273.89      200.30     17.11 o 
   6   8   2      736.45      771.21     18.45 o 
   8   8   2        2.84        4.73      9.18 o 
  10   8   2      871.45      744.75     28.77 o 
  12   8   2     1547.93     1598.50     41.68 o 
  14   8   2      220.54      235.68     25.39 o 
  16   8   2      375.06      338.02     24.93 o 
 -13   9   2       75.90       71.26     13.21 o 
 -11   9   2       17.90       14.60     14.87 o 
  -9   9   2       41.83       43.02     20.05 o 
  -7   9   2      159.04      235.23     22.74 o 
  -5   9   2       23.84        3.63     11.99 o 
  -3   9   2      110.50      102.42     21.65 o 
  -1   9   2       11.93        0.16     15.17 o 
   1   9   2      126.88      134.15     16.96 o 
   3   9   2       66.94       45.62     15.66 o 
   5   9   2      102.18      178.17     21.04 o 
   7   9   2      133.14      180.82     14.50 o 
   9   9   2      169.43      210.49     23.33 o 
  11   9   2      216.56      257.60     23.12 o 
  -6  10   2       10.94       23.20     18.80 o 
  -4  10   2      283.25      275.00     26.82 o 
  -2  10   2      304.02      269.51     24.49 o 
   0  10   2      114.85      107.43     19.58 o 
   2  10   2        7.38       21.86     17.21 o 
   4  10   2      165.79      197.96     22.66 o 
 -27   1   3      313.34      339.34     19.02 o 
 -25   1   3       21.08       43.38     13.11 o 
 -23   1   3      319.02      356.06     16.57 o 
 -21   1   3     1589.48     1598.88     26.75 o 
 -19   1   3      107.59       86.99     10.97 o 
 -17   1   3     1404.21     1433.76     48.30 o 
 -15   1   3      589.09      618.40     14.70 o 
 -13   1   3     5472.48     5212.42     33.79 o 
 -11   1   3      114.60      133.99      4.33 o 
  -9   1   3     3996.22     3967.69     26.14 o 
  -7   1   3      243.24      287.14      3.53 o 
  -5   1   3     6204.86     6354.32     49.04 o 
  -3   1   3     1485.14     1716.67     10.25 o 
  -1   1   3    16300.12    16594.87     27.80 o 
   1   1   3     9430.31     9192.36     72.44 o 
   3   1   3    21937.88    22690.37     92.95 o 
   5   1   3     5636.78     5657.44     43.05 o 
   7   1   3    48304.04    45845.39     96.87 o 
   9   1   3     2022.95     2041.32     23.82 o 
  11   1   3      451.64      381.52      7.50 o 
  13   1   3      899.54      877.07     23.10 o 
  15   1   3     4988.74     4729.79     48.94 o 
  17   1   3     1351.08     1322.30     29.57 o 
  19   1   3       12.04       13.87     12.23 o 
  21   1   3       35.26       35.81     14.56 o 
  23   1   3      382.21      387.95     23.23 o 
  25   1   3       27.74       39.74     11.93 o 
 -26   2   3      113.01      102.02     16.47 o 
 -24   2   3      996.49     1035.42     26.50 o 
 -22   2   3      216.98      190.88     16.77 o 
 -20   2   3     1703.42     1685.48     44.44 o 
 -18   2   3        4.12       10.15      9.75 o 
 -16   2   3      868.16      890.08     25.83 o 
 -14   2   3       40.16       38.39      7.74 o 
 -12   2   3     1604.59     1553.83     15.57 o 
 -10   2   3       13.60        8.67      2.84 o 
  -8   2   3      491.67      530.44      5.84 o 
  -6   2   3     4395.50     4283.20     37.30 o 
  -4   2   3      331.69      432.33      3.82 o 
  -2   2   3      127.94      109.84      2.24 o 
   0   2   3    24428.81    24565.05    143.26 o 
   2   2   3      547.60      565.52      8.93 o 
   4   2   3     4698.11     4176.80     24.40 o 
   6   2   3    26799.00    27269.04     49.61 o 
   8   2   3      232.20      225.64      5.55 o 
  10   2   3     6480.93     6191.39     39.90 o 
  12   2   3     3030.27     3107.20     23.69 o 
  14   2   3      168.02      141.21      9.77 o 
  16   2   3     6808.33     6548.83     58.07 o 
  18   2   3       39.47       31.55     12.61 o 
  20   2   3      297.31      286.27     18.98 o 
  22   2   3      319.59      349.99     16.31 o 
  24   2   3      259.78      173.40     22.68 o 
 -25   3   3      369.20      353.32     27.45 o 
 -23   3   3      143.27      143.32     19.03 o 
 -21   3   3        0.21       10.40     10.84 o 
 -19   3   3     2277.83     2255.91     60.77 o 
 -17   3   3     4376.64     4374.11     72.57 o 
 -15   3   3      195.33      185.76     10.91 o 
 -13   3   3        0.18        1.66      4.85 o 
 -11   3   3    14825.39    14282.65     72.38 o 
  -9   3   3     2790.00     2818.84     14.86 o 
  -7   3   3      146.21      136.51      4.64 o 
  -5   3   3      906.54      880.59      6.50 o 
  -3   3   3    17873.86    17552.03     39.04 o 
  -1   3   3     2909.80     3050.03     23.91 o 
   1   3   3     6418.82     6538.85     20.21 o 
   3   3   3      251.84      298.98      7.15 o 
   5   3   3     4709.34     4535.28     29.16 o 
   7   3   3        1.71        0.80      2.60 o 
   9   3   3     2263.18     2348.73     34.66 o 
  11   3   3      173.37      171.18      7.00 o 
  13   3   3     5295.73     4892.06    127.51 o 
  15   3   3       71.99       70.99      9.07 o 
  17   3   3      626.85      616.50     15.89 o 
  19   3   3       86.77      134.42     18.23 o 
  21   3   3     1289.42     1188.71     33.82 o 
  23   3   3       21.24       23.63     19.95 o 
 -24   4   3      215.37      273.18     23.13 o 
 -22   4   3        5.69        6.17     15.53 o 
 -20   4   3      622.75      703.40     28.07 o 
 -18   4   3      261.17      232.56     18.42 o 
 -16   4   3      880.10      872.72     26.68 o 
 -14   4   3      107.84      144.49     18.83 o 
 -12   4   3     4739.43     4645.38     32.30 o 
 -10   4   3        7.65        5.33      8.61 o 
  -8   4   3       23.89       25.03      5.00 o 
  -6   4   3      508.97      468.32     13.90 o 
  -4   4   3      364.90      454.01      7.21 o 
  -2   4   3     2058.43     2387.04     17.74 o 
   0   4   3     5058.98     5364.62     26.08 o 
   2   4   3    11379.78    11198.51     22.65 o 
   4   4   3     1300.52     1338.81     10.71 o 
   6   4   3       62.67      129.85      4.18 o 
   8   4   3     4068.33     4142.64     31.58 o 
  10   4   3        0.09       11.12      4.78 o 
  12   4   3      274.04      270.75     12.61 o 
  14   4   3      927.60      866.27     23.24 o 
  16   4   3       15.48        4.58      9.98 o 
  18   4   3      116.88      110.36     14.33 o 
  20   4   3        5.34        2.69     11.22 o 
  22   4   3       13.86       33.65     15.64 o 
 -23   5   3       35.89       39.90     20.24 o 
 -21   5   3       56.62       63.28     19.90 o 
 -19   5   3      147.54      167.54     19.87 o 
 -17   5   3        7.10        5.45     15.88 o 
 -15   5   3     3737.39     3529.72     80.69 o 
 -13   5   3     3675.38     3588.41     37.68 o 
 -11   5   3     1696.53     1486.91     20.65 o 
  -9   5   3      174.20      133.13      8.90 o 
  -7   5   3     1274.11     1280.43     30.66 o 
  -5   5   3      168.65      198.92      8.61 o 
  -3   5   3     8137.54     7804.64     62.87 o 
  -1   5   3     2210.38     2165.89     31.16 o 
   1   5   3     1172.70     1033.40     13.05 o 
   3   5   3     3897.02     4033.53     20.83 o 
   5   5   3     2448.11     2396.42     23.44 o 
   7   5   3      839.81      779.88     14.78 o 
   9   5   3     2957.38     2933.37     61.29 o 
  11   5   3      862.60      781.15     26.75 o 
  13   5   3      805.07      801.13     27.60 o 
  15   5   3      622.29      667.88     28.58 o 
  17   5   3      481.28      551.75     26.71 o 
  19   5   3       68.65       74.89     21.15 o 
  21   5   3       36.10       28.82     18.88 o 
 -22   6   3      710.85      839.38     23.98 o 
 -20   6   3      370.48      339.85     16.95 o 
 -18   6   3      473.16      469.73     29.13 o 
 -16   6   3      388.67      314.82     11.54 o 
 -14   6   3     1401.95     1550.52     32.08 o 
 -12   6   3      488.80      424.61     13.66 o 
 -10   6   3       69.82       58.93      8.66 o 
  -8   6   3        4.40        4.90      8.10 o 
  -6   6   3     8888.76     8879.20    118.46 o 
  -4   6   3      982.16      921.21     32.45 o 
  -2   6   3     4292.24     4329.89     48.22 o 
   0   6   3     1896.10     1905.25     32.85 o 
   2   6   3      126.49      136.65     14.55 o 
   4   6   3     4612.21     4526.40     34.66 o 
   6   6   3      829.14      755.21     28.78 o 
   8   6   3      265.95      271.51     12.78 o 
  10   6   3     1401.14     1269.63     32.32 o 
  12   6   3       65.70       60.99     16.13 o 
  14   6   3      518.52      534.21     26.54 o 
  16   6   3     2468.99     2417.01     49.65 o 
  18   6   3        0.13        3.43     21.85 o 
  20   6   3      213.87      251.73     27.17 o 
 -19   7   3        3.16        9.71     12.15 o 
 -17   7   3      302.65      215.65     16.07 o 
 -15   7   3       37.97       18.16      8.65 o 
 -13   7   3      293.65      281.18     22.01 o 
 -11   7   3        1.29       -5.67      9.80 o 
  -9   7   3      216.07      176.29     19.11 o 
  -7   7   3      236.98      239.46     24.21 o 
  -5   7   3     4435.58     4211.01     52.74 o 
  -3   7   3      154.57      104.39     15.50 o 
  -1   7   3      405.56      318.49     18.16 o 
   1   7   3       43.37       41.66     14.72 o 
   3   7   3      675.55      703.83     23.74 o 
   5   7   3      702.48      747.63     17.26 o 
   7   7   3       29.77       38.63      9.48 o 
   9   7   3       11.86       23.46      9.47 o 
  11   7   3      355.70      370.95     24.74 o 
  13   7   3        0.02        8.27     18.00 o 
  15   7   3      730.77      667.65     31.41 o 
  17   7   3      168.28      154.12     23.89 o 
 -16   8   3      708.65      788.26     17.46 o 
 -14   8   3       30.94       28.11      9.64 o 
 -12   8   3      486.83      519.64     26.04 o 
 -10   8   3       18.38        0.00     15.57 o 
  -8   8   3      852.45      900.99     30.10 o 
  -6   8   3      157.07      116.29     17.67 o 
  -4   8   3      257.19      319.71     20.60 o 
  -2   8   3      890.38      921.38     29.93 o 
   0   8   3      243.72      283.79     21.39 o 
   2   8   3      722.15      715.79     26.39 o 
   4   8   3      130.84      131.74     17.62 o 
   6   8   3      115.67      119.52     11.92 o 
   8   8   3      194.61      178.57     12.96 o 
  10   8   3       16.24        8.81     16.45 o 
  12   8   3      814.92     1026.46     35.25 o 
  14   8   3      541.64      658.64     34.57 o 
 -13   9   3        8.06        3.18     18.27 o 
 -11   9   3       18.22       13.19     19.45 o 
  -9   9   3      112.17      115.91     18.30 o 
  -7   9   3        2.55        8.78     17.49 o 
  -5   9   3       35.35       42.07     18.86 o 
  -3   9   3       17.62       17.27     15.57 o 
  -1   9   3      377.72      411.99     25.54 o 
   1   9   3      194.84      192.69     19.49 o 
   3   9   3      802.44      703.57     29.05 o 
   5   9   3     1256.30     1050.72     33.19 o 
   7   9   3      322.84      288.55     24.00 o 
   9   9   3      257.66      228.65     23.67 o 
  11   9   3       12.70        9.02     18.23 o 
  -4  10   3        2.52       40.95     22.89 o 
  -2  10   3       39.09       80.60     20.01 o 
   0  10   3       34.05       37.45     20.21 o 
   2  10   3       45.14       28.52     18.02 o 
 -26   0   4      643.24      671.84     31.46 o 
 -24   0   4       41.82       41.67     18.21 o 
 -22   0   4      867.70      855.58     29.79 o 
 -20   0   4      129.19       74.02     17.30 o 
 -18   0   4     5659.71     5783.45     60.94 o 
 -16   0   4       28.39       36.28     12.57 o 
 -14   0   4     1503.21     1575.78     28.29 o 
 -12   0   4     5838.83     6255.67     61.80 o 
 -10   0   4       11.19        9.25      2.42 o 
  -8   0   4      369.78      482.09      8.71 o 
  -6   0   4    25751.73    25365.75    102.23 o 
  -4   0   4    39217.54    39208.59     67.05 o 
  -2   0   4   146946.25   138148.59   1962.59 o 
   0   0   4   190671.50   171440.00   2423.44 o 
   2   0   4     4675.15     4607.26     92.95 o 
   4   0   4     7549.37     6974.42     27.59 o 
   6   0   4     3409.01     3836.59     71.63 o 
   8   0   4     2036.50     2052.62     22.48 o 
  10   0   4     2400.95     2477.32     63.25 o 
  12   0   4      876.39      750.45     18.87 o 
  14   0   4     3794.30     3788.77    188.70 o 
  16   0   4     1022.69      954.58    110.68 o 
  18   0   4       84.58       95.33     11.18 o 
  20   0   4     4978.44     4799.72    352.87 o 
  22   0   4     1541.44     1500.75     38.25 o 
  24   0   4      627.38      530.71     28.61 o 
 -27   1   4       16.48       20.51     19.85 o 
 -25   1   4      344.05      320.68     18.28 o 
 -23   1   4      423.57      415.67     17.56 o 
 -21   1   4        1.03        0.68     11.20 o 
 -19   1   4        0.37        4.54      9.84 o 
 -17   1   4      411.82      386.37     13.92 o 
 -15   1   4      982.78      922.90     26.62 o 
 -13   1   4      369.82      459.28     11.79 o 
 -11   1   4      275.08      352.60      5.41 o 
  -9   1   4      140.76      119.03      4.00 o 
  -7   1   4      124.70      150.70      7.13 o 
  -5   1   4    12472.50    12379.43     49.25 o 
  -3   1   4     6828.67     7276.47     38.16 o 
  -1   1   4    18687.14    20566.13    103.94 o 
   1   1   4    17012.52    16087.46     63.72 o 
   3   1   4     4581.22     4447.71     28.44 o 
   5   1   4     1117.59      985.80      7.64 o 
   7   1   4     2303.43     2240.04     14.67 o 
   9   1   4     7574.24     7996.97     44.93 o 
  11   1   4      803.57      677.89     11.67 o 
  13   1   4       17.45       22.62      8.10 o 
  15   1   4       91.97       94.15     10.70 o 
  17   1   4       14.14        9.20      9.21 o 
  19   1   4      288.33      254.01     13.84 o 
  21   1   4      101.03      107.05     10.52 o 
  23   1   4       22.09       37.45     11.67 o 
  25   1   4       46.93       68.13     14.06 o 
 -26   2   4       84.71       73.82     16.43 o 
 -24   2   4      335.87      351.01     22.82 o 
 -22   2   4       11.20       16.84     10.85 o 
 -20   2   4      375.10      366.48     16.01 o 
 -18   2   4      489.68      503.89     16.35 o 
 -16   2   4      194.91      208.81     12.71 o 
 -14   2   4       11.65       13.84      7.35 o 
 -12   2   4     9084.84     9473.72    133.03 o 
 -10   2   4     1076.73     1204.67     10.08 o 
  -8   2   4     2581.34     2699.05     11.05 o 
  -6   2   4     1372.82     1460.16     11.90 o 
  -4   2   4    13641.95    13805.67     42.44 o 
  -2   2   4     8075.46     7878.13     24.26 o 
   0   2   4     2108.05     2057.07     50.12 o 
   2   2   4      910.60      783.26     21.22 o 
   4   2   4      878.01      960.47     17.23 o 
   6   2   4     5006.03     5078.04     21.58 o 
   8   2   4     8842.31     9156.32     22.84 o 
  10   2   4     2241.83     2294.93     15.02 o 
  12   2   4      317.47      334.05      7.13 o 
  14   2   4      871.72      819.75     48.44 o 
  16   2   4       25.22       44.64     21.03 o 
  18   2   4     1060.63     1002.79     47.43 o 
  20   2   4      176.79      164.09     21.16 o 
  22   2   4        1.28        8.80     13.93 o 
  24   2   4       65.28       70.06     14.27 o 
 -25   3   4      106.59       83.21     19.38 o 
 -23   3   4       20.02        7.33     10.77 o 
 -21   3   4        1.86       14.24     10.70 o 
 -19   3   4      858.98      840.45     20.40 o 
 -17   3   4      388.82      397.52     22.87 o 
 -15   3   4      594.16      546.23     14.76 o 
 -13   3   4       21.05       25.56      5.10 o 
 -11   3   4      535.87      590.40      8.42 o 
  -9   3   4     7941.91     8394.34     85.67 o 
  -7   3   4      161.49      193.36      4.20 o 
  -5   3   4    11952.87    12040.76     61.42 o 
  -3   3   4     1785.00     1548.72      9.46 o 
  -1   3   4        5.39       12.60      2.27 o 
   1   3   4    11493.68    10897.70     89.44 o 
   3   3   4      521.34      487.44      7.41 o 
   5   3   4     3077.64     3228.18     24.36 o 
   7   3   4     2773.11     2982.30     12.47 o 
   9   3   4      330.64      390.96      6.10 o 
  11   3   4       22.96       17.35      4.66 o 
  13   3   4       93.45       94.79      8.20 o 
  15   3   4       34.89       32.43     10.45 o 
  17   3   4      187.58      254.74     20.34 o 
  19   3   4       35.33       49.05     15.06 o 
  21   3   4       67.58       56.93     12.62 o 
  23   3   4       66.34       49.92     13.16 o 
 -24   4   4       53.18       43.25     20.98 o 
 -22   4   4        0.02        5.61     17.60 o 
 -20   4   4     1126.10     1216.67     33.78 o 
 -18   4   4        2.57        5.11     14.15 o 
 -16   4   4      285.07      249.19     18.76 o 
 -14   4   4      656.07      686.18     14.56 o 
 -12   4   4     7084.99     6788.41     68.36 o 
 -10   4   4     1273.61     1266.43     16.31 o 
  -8   4   4     4342.95     3924.92     25.11 o 
  -6   4   4     7625.55     7327.34     57.30 o 
  -4   4   4        8.60        4.60      2.57 o 
  -2   4   4     2362.62     2363.78     20.79 o 
   0   4   4     3768.08     4190.83     25.34 o 
   2   4   4      285.97      310.93      6.36 o 
   4   4   4     7425.24     6941.87     54.10 o 
   6   4   4      532.75      519.96      9.32 o 
   8   4   4     6176.33     5804.43     23.72 o 
  10   4   4     7509.11     7422.36     54.51 o 
  12   4   4     1255.80     1139.57     15.75 o 
  14   4   4       53.37       56.80     10.61 o 
  16   4   4      304.13      271.02     11.11 o 
  18   4   4      894.68      780.42     22.87 o 
  20   4   4        2.50        1.76      9.75 o 
  22   4   4       68.15       63.33     11.06 o 
 -23   5   4      968.88     1071.20     35.72 o 
 -21   5   4      102.39      136.82     21.35 o 
 -19   5   4       58.60       73.15     16.35 o 
 -17   5   4      236.66      229.34     19.21 o 
 -15   5   4     1719.96     1676.10     35.11 o 
 -13   5   4       89.11       79.60     16.17 o 
 -11   5   4      245.25      267.75     35.10 o 
  -9   5   4     2063.78     2111.06     21.05 o 
  -7   5   4      365.38      374.18     15.13 o 
  -5   5   4        1.20        7.01      4.23 o 
  -3   5   4       11.74       15.09      4.15 o 
  -1   5   4     2342.25     2224.29     19.54 o 
   1   5   4      197.45      213.36      7.72 o 
   3   5   4      228.12      216.28      7.86 o 
   5   5   4       92.61       89.26      8.60 o 
   7   5   4      893.94      884.11     12.86 o 
   9   5   4     1732.56     1682.01     31.83 o 
  11   5   4      736.49      736.84     20.33 o 
  13   5   4      275.15      258.47     27.14 o 
  15   5   4     1443.41     1356.77     24.43 o 
  17   5   4       65.44       46.97     12.38 o 
  19   5   4      798.44      896.11     34.39 o 
  21   5   4      842.49      915.56     38.56 o 
 -22   6   4      319.17      379.31     19.44 o 
 -20   6   4        7.46        7.81     11.71 o 
 -18   6   4      389.07      354.42     18.56 o 
 -16   6   4        0.57       19.31     10.89 o 
 -14   6   4      790.27      827.06     18.94 o 
 -12   6   4       22.68       13.74      8.38 o 
 -10   6   4     1243.50     1143.80     27.53 o 
  -8   6   4     1156.28     1035.26     17.86 o 
  -6   6   4      630.09      633.88     22.55 o 
  -4   6   4     2194.78     2118.93     35.81 o 
  -2   6   4      250.14      232.74     16.20 o 
   0   6   4      310.61      304.66     17.75 o 
   2   6   4     2301.09     2284.07     35.99 o 
   4   6   4      210.74      200.18     11.80 o 
   6   6   4      902.73      881.55     17.82 o 
   8   6   4      987.01      956.18     54.55 o 
  10   6   4      455.82      474.84     14.14 o 
  12   6   4       41.99       68.23     15.93 o 
  14   6   4       49.07       58.38     19.08 o 
  16   6   4       11.60       17.56     19.84 o 
  18   6   4      167.06      157.80     23.95 o 
 -19   7   4       42.50       27.88     13.46 o 
 -17   7   4        0.01       -2.11     11.24 o 
 -15   7   4      774.79      815.51     17.48 o 
 -13   7   4      287.93      296.05     13.16 o 
 -11   7   4      603.42      701.69     26.22 o 
  -9   7   4     2903.57     2909.53     46.11 o 
  -7   7   4      272.30      268.34     19.06 o 
  -5   7   4       75.66       87.94     16.83 o 
  -3   7   4      496.57      393.56     20.37 o 
  -1   7   4       69.49       37.64     13.40 o 
   1   7   4       56.27       76.07     14.59 o 
   3   7   4      486.41      480.73     22.18 o 
   5   7   4     1365.12     1477.95     23.20 o 
   7   7   4      907.43     1046.04     20.43 o 
   9   7   4      804.38      865.63     19.28 o 
  11   7   4      666.05      787.20     31.39 o 
  13   7   4       74.96      105.96     22.32 o 
  15   7   4       62.93      103.66     21.35 o 
  17   7   4        8.44        6.25     20.75 o 
 -16   8   4       71.51       98.31     15.10 o 
 -14   8   4        8.86       21.75     12.18 o 
 -12   8   4      202.31      209.34     18.80 o 
 -10   8   4      103.18       98.20     15.68 o 
  -8   8   4      401.71      409.78     22.70 o 
  -6   8   4      149.56      171.22     18.23 o 
  -4   8   4        7.12       10.64     16.00 o 
  -2   8   4     4054.80     3985.30     56.26 o 
   0   8   4       49.75       53.16     16.04 o 
   2   8   4      106.96       85.34     17.35 o 
   4   8   4     1812.23     1924.76     39.64 o 
   6   8   4      236.38      204.30     28.49 o 
   8   8   4        1.33       -3.01     10.14 o 
  10   8   4       63.98       73.31     21.29 o 
  12   8   4        3.41       43.56     23.90 o 
  14   8   4       59.84       47.99     20.28 o 
 -11   9   4      476.26      559.54     29.91 o 
  -9   9   4       61.97       52.51     19.54 o 
  -7   9   4      444.38      475.04     27.45 o 
  -5   9   4       89.81       95.63     19.19 o 
  -3   9   4      432.06      448.75     27.36 o 
  -1   9   4       62.36       32.73     15.45 o 
   1   9   4      304.91      380.41     24.44 o 
   3   9   4        0.64       -2.67     16.07 o 
   5   9   4     1017.76     1069.92     32.66 o 
   7   9   4       12.34       10.89     13.94 o 
   9   9   4      861.92     1127.68     37.95 o 
  -2  10   4      518.64      515.24     29.50 o 
   0  10   4      719.35      768.98     33.35 o 
 -25   1   5      392.97      417.68     18.60 o 
 -23   1   5       39.33       31.98     11.29 o 
 -21   1   5      270.25      244.98     14.22 o 
 -19   1   5     2433.46     2382.77     29.99 o 
 -17   1   5       25.75       33.72     10.16 o 
 -15   1   5        1.15        0.26      7.74 o 
 -13   1   5       89.28      105.47      7.08 o 
 -11   1   5    26843.53    27123.67     92.79 o 
  -9   1   5     7694.87     7787.49     36.78 o 
  -7   1   5     1476.10     1423.35      7.92 o 
  -5   1   5    15717.49    15871.63     40.02 o 
  -3   1   5       49.00       31.33      2.83 o 
  -1   1   5       76.45       66.59      4.57 o 
   1   1   5     4926.60     5260.96     26.78 o 
   3   1   5     1375.67     1342.63     12.72 o 
   5   1   5     1966.07     2112.09     23.40 o 
   7   1   5      187.77      229.60      7.07 o 
   9   1   5       27.08       57.66      4.19 o 
  11   1   5     1102.41      986.92     12.99 o 
  13   1   5       27.61       29.24      6.78 o 
  15   1   5     1999.99     1918.53     34.55 o 
  17   1   5      401.87      429.73     12.35 o 
  19   1   5      164.57      177.23     14.73 o 
  21   1   5      239.07      229.25     16.40 o 
  23   1   5      441.30      473.95     19.61 o 
 -26   2   5       69.57       43.99     14.66 o 
 -24   2   5      818.13      820.62     39.66 o 
 -22   2   5       10.73       21.68     11.83 o 
 -20   2   5     1177.26     1215.01     71.33 o 
 -18   2   5     4548.95     4501.29    109.91 o 
 -16   2   5        0.80        3.66      8.58 o 
 -14   2   5     2480.05     2438.61     32.31 o 
 -12   2   5     5701.50     5654.38     57.81 o 
 -10   2   5      744.42      775.69      8.09 o 
  -8   2   5     6528.10     6036.57     42.52 o 
  -6   2   5     7630.98     7663.67     33.23 o 
  -4   2   5      509.61      494.46      5.37 o 
  -2   2   5     2798.75     2746.47     14.54 o 
   0   2   5      366.85      239.76      6.80 o 
   2   2   5     2501.76     2376.59     14.59 o 
   4   2   5      133.61      146.43      5.42 o 
   6   2   5     3478.30     3453.95     27.82 o 
   8   2   5     8535.79     8347.84     31.62 o 
  10   2   5     1475.53     1466.30     12.69 o 
  12   2   5       34.00       14.23      6.70 o 
  14   2   5     3470.51     3261.69     32.19 o 
  16   2   5     3570.85     3428.19     35.31 o 
  18   2   5      475.29      450.78     17.58 o 
  20   2   5      395.41      404.93     18.52 o 
  22   2   5     1102.34     1040.18     25.77 o 
 -25   3   5      115.78      105.39     15.50 o 
 -23   3   5      198.47      193.63     15.70 o 
 -21   3   5      303.46      342.13     16.38 o 
 -19   3   5       30.79       28.54     11.03 o 
 -17   3   5      104.85       84.68     11.99 o 
 -15   3   5     3445.77     3439.60    101.84 o 
 -13   3   5      302.16      330.91      8.08 o 
 -11   3   5      213.40      221.46      6.21 o 
  -9   3   5     2499.21     2483.75     21.69 o 
  -7   3   5     2470.46     2600.23     23.75 o 
  -5   3   5     9939.09    10427.32     56.21 o 
  -3   3   5     2860.19     2925.58     17.73 o 
  -1   3   5     5006.81     4848.26     46.56 o 
   1   3   5    26669.15    28299.29     95.82 o 
   3   3   5      896.51      915.83     10.62 o 
   5   3   5      122.13      168.62      6.14 o 
   7   3   5       51.46       28.28      5.30 o 
   9   3   5      711.31      661.54     11.36 o 
  11   3   5     1642.66     1580.91     17.51 o 
  13   3   5     3267.88     3189.68     26.08 o 
  15   3   5      121.31      137.37      9.43 o 
  17   3   5      415.24      407.40     17.07 o 
  19   3   5       14.21       21.23      9.92 o 
  21   3   5      394.81      418.98     14.33 o 
  23   3   5       14.40       10.65     10.43 o 
 -24   4   5      313.36      353.69     26.94 o 
 -22   4   5       30.81       38.86     19.18 o 
 -20   4   5        0.04        5.41     17.57 o 
 -18   4   5       31.81       47.41     16.64 o 
 -16   4   5     1123.05     1077.71     30.49 o 
 -14   4   5       13.82       17.60      7.72 o 
 -12   4   5     1343.89     1334.36     17.79 o 
 -10   4   5        7.68        3.04      4.95 o 
  -8   4   5      618.31      547.58     10.49 o 
  -6   4   5     5012.32     4763.74     29.93 o 
  -4   4   5      449.29      511.26      6.47 o 
  -2   4   5      261.26      302.15      8.51 o 
   0   4   5      281.60      342.18     24.31 o 
   2   4   5        5.61        3.37      4.97 o 
   4   4   5       74.68       63.08      5.66 o 
   6   4   5      233.34      214.89      9.29 o 
   8   4   5      901.90      892.03     12.83 o 
  10   4   5     1005.88     1026.71     14.69 o 
  12   4   5     1524.56     1571.15     27.41 o 
  14   4   5        6.59       -1.38      7.74 o 
  16   4   5       12.57        2.09      8.65 o 
  18   4   5      150.27      182.04     11.10 o 
  20   4   5      144.46      187.50     11.95 o 
  22   4   5       27.23       38.48     12.07 o 
 -23   5   5       45.12       65.91     21.89 o 
 -21   5   5     1204.12     1383.15     39.07 o 
 -19   5   5       59.98       27.09     16.99 o 
 -17   5   5      589.01      582.00     25.68 o 
 -15   5   5     1286.05     1301.37     32.61 o 
 -13   5   5     1205.97     1097.17     21.14 o 
 -11   5   5      941.57      897.35     15.76 o 
  -9   5   5      698.61      751.51     11.37 o 
  -7   5   5      953.03      917.51     15.05 o 
  -5   5   5      153.37      160.25      7.80 o 
  -3   5   5      414.18      393.57     10.21 o 
  -1   5   5     5724.33     5657.30     68.47 o 
   1   5   5     1492.14     1402.59     17.35 o 
   3   5   5      135.40      129.17      6.88 o 
   5   5   5       20.31       19.45      5.56 o 
   7   5   5      210.16      165.63      7.93 o 
   9   5   5     2447.78     2375.16     49.20 o 
  11   5   5     3147.96     3050.34     34.01 o 
  13   5   5     2669.99     2569.82    116.80 o 
  15   5   5        8.11       16.87     13.67 o 
  17   5   5      230.78      188.32     15.01 o 
  19   5   5      244.45      293.13     18.50 o 
 -20   6   5       97.81       93.69     14.30 o 
 -18   6   5     1207.45     1271.13     25.47 o 
 -16   6   5      625.36      626.40     34.90 o 
 -14   6   5      175.94      158.42      9.87 o 
 -12   6   5       16.64       10.41     11.16 o 
 -10   6   5        8.85        7.93     13.12 o 
  -8   6   5     4987.79     4949.66     55.36 o 
  -6   6   5       57.02       51.41     14.91 o 
  -4   6   5       77.20       89.45     14.72 o 
  -2   6   5     5984.80     5920.88     58.16 o 
   0   6   5        0.37       20.43     13.43 o 
   2   6   5     3248.54     3318.36     43.45 o 
   4   6   5     3130.50     3149.64     30.84 o 
   6   6   5      433.21      390.30     23.60 o 
   8   6   5      209.49      190.72     10.96 o 
  10   6   5        0.54        4.14      9.13 o 
  12   6   5       10.91       23.28     15.63 o 
  14   6   5      274.81      345.46     24.84 o 
  16   6   5      277.32      248.83     26.44 o 
  18   6   5       22.69       62.24     20.34 o 
 -19   7   5      619.29      617.86     29.43 o 
 -17   7   5       42.96       30.31     18.45 o 
 -15   7   5       29.90       19.00     10.15 o 
 -13   7   5      691.10      646.59     25.16 o 
 -11   7   5      322.81      339.69     20.72 o 
  -9   7   5       34.22       77.87     16.50 o 
  -7   7   5      910.27      913.75     29.16 o 
  -5   7   5      326.24      343.07     21.42 o 
  -3   7   5       51.80       56.60     15.37 o 
  -1   7   5      650.36      547.13     22.36 o 
   1   7   5     1493.09     1429.84     33.34 o 
   3   7   5     4449.27     4382.66     54.07 o 
   5   7   5      579.29      521.28     16.30 o 
   7   7   5        0.01       14.94     10.17 o 
   9   7   5      477.95      485.24     16.27 o 
  11   7   5     1544.14     1587.12     40.46 o 
  13   7   5      688.04      648.37     32.13 o 
  15   7   5      184.76      114.81     22.10 o 
 -16   8   5      758.03      836.20     23.30 o 
 -14   8   5       49.85       72.43     17.71 o 
 -12   8   5       71.03       67.03     18.25 o 
 -10   8   5      202.02      151.78     18.62 o 
  -8   8   5      336.30      343.75     22.35 o 
  -6   8   5        8.64        9.95     15.06 o 
  -4   8   5      432.34      383.04     21.46 o 
  -2   8   5      780.84      813.57     28.77 o 
   0   8   5      391.12      426.60     24.63 o 
   2   8   5       90.99       53.95     14.52 o 
   4   8   5      451.09      486.49     23.27 o 
   6   8   5       16.90       10.92     11.26 o 
   8   8   5      142.55      171.52     12.76 o 
  10   8   5        1.00        8.22     17.62 o 
  12   8   5       77.59      105.34     21.81 o 
 -11   9   5      154.50      147.41     20.34 o 
  -9   9   5      797.47      736.98     32.18 o 
  -7   9   5      409.68      352.23     24.30 o 
  -5   9   5      333.45      332.42     23.17 o 
  -3   9   5      481.00      499.62     27.83 o 
  -1   9   5      177.54      164.09     19.11 o 
   1   9   5      147.21      121.18     20.06 o 
   3   9   5       46.18       42.91     17.74 o 
   5   9   5      113.62      119.01     16.28 o 
   7   9   5       56.56       49.25     17.17 o 
   9   9   5        8.04       21.23     22.63 o 
 -26   0   6       11.69       24.57     20.09 o 
 -24   0   6      118.51       89.43     19.03 o 
 -22   0   6      396.57      368.70     22.71 o 
 -20   0   6      642.10      542.02     24.56 o 
 -18   0   6     1864.68     1821.50     36.00 o 
 -16   0   6     1817.06     1821.63     33.42 o 
 -14   0   6     3422.38     3445.58     29.56 o 
 -12   0   6      680.13      808.49     14.42 o 
 -10   0   6     1070.74     1044.86     26.96 o 
  -8   0   6     2424.86     2422.78     23.73 o 
  -6   0   6     9521.07     9458.64     50.22 o 
  -4   0   6    31503.68    32428.79     54.77 o 
  -2   0   6     3540.51     3086.75     30.95 o 
   0   0   6    17062.62    17782.29     56.98 o 
   2   0   6     8900.16     8185.41     28.71 o 
   4   0   6      979.56      963.22     33.20 o 
   6   0   6     1804.53     2002.74     28.48 o 
   8   0   6     4733.49     5154.47     27.03 o 
  10   0   6     9688.70     9776.17     84.56 o 
  12   0   6      694.97      617.65     22.54 o 
  14   0   6     4639.79     4437.15     54.91 o 
  16   0   6      517.98      460.70     24.36 o 
  18   0   6        7.10       -4.29     15.22 o 
  20   0   6       30.96        0.87     18.63 o 
  22   0   6       15.81       30.04     22.46 o 
 -25   1   6        8.23        9.72     11.92 o 
 -23   1   6       68.40       47.85     12.15 o 
 -21   1   6      869.76      882.81     31.26 o 
 -19   1   6       42.51       42.11     14.74 o 
 -17   1   6     3664.07     3803.56     79.74 o 
 -15   1   6        0.13        3.65      6.59 o 
 -13   1   6      115.69      142.87      6.38 o 
 -11   1   6     5549.14     5691.15     30.23 o 
  -9   1   6       90.69       72.24      3.98 o 
  -7   1   6        6.45        3.61      2.39 o 
  -5   1   6        1.90        6.48      2.89 o 
  -3   1   6     3327.94     3390.31     15.29 o 
  -1   1   6      408.81      357.27      6.87 o 
   1   1   6     4746.53     5115.25     38.27 o 
   3   1   6     1812.50     2014.02     14.78 o 
   5   1   6      299.08      335.45      6.36 o 
   7   1   6     2441.02     2338.68     31.61 o 
   9   1   6      106.09      105.15      7.59 o 
  11   1   6        1.05        7.99      6.95 o 
  13   1   6     5529.47     5476.79     42.45 o 
  15   1   6       56.32       87.23     13.79 o 
  17   1   6     1039.42     1082.56     24.50 o 
  19   1   6      551.80      461.20     17.20 o 
  21   1   6      347.72      294.01     18.97 o 
  23   1   6      926.07      882.70     25.27 o 
 -26   2   6       60.50       64.25     13.82 o 
 -24   2   6        6.71       21.33     12.75 o 
 -22   2   6      115.74       99.50     12.08 o 
 -20   2   6       80.05      124.84     13.31 o 
 -18   2   6     5171.20     5075.40     48.31 o 
 -16   2   6      336.32      346.66     19.74 o 
 -14   2   6      206.34      207.77      8.96 o 
 -12   2   6     1429.74     1390.07     12.96 o 
 -10   2   6       31.93       51.54      3.86 o 
  -8   2   6      131.44      113.60      5.91 o 
  -6   2   6     3583.56     3722.41     29.44 o 
  -4   2   6      501.51      460.19      9.34 o 
  -2   2   6     1210.55     1243.72     19.84 o 
   0   2   6        1.38       -0.02      5.29 o 
   2   2   6      354.63      287.21      7.71 o 
   4   2   6     3133.45     3177.17     27.42 o 
   6   2   6        6.71       17.38      5.37 o 
   8   2   6     1754.89     1871.34     17.51 o 
  10   2   6     1184.90     1207.66     15.28 o 
  12   2   6      323.88      319.43     11.08 o 
  14   2   6     2933.12     2932.22     37.45 o 
  16   2   6     1598.41     1571.34     26.19 o 
  18   2   6      632.37      552.46     17.95 o 
  20   2   6       66.17       83.16     14.32 o 
  22   2   6       16.28       10.78     13.31 o 
 -25   3   6      124.34      139.10     15.34 o 
 -23   3   6      329.00      327.50     20.93 o 
 -21   3   6       50.91       81.96     14.06 o 
 -19   3   6      508.79      496.26     16.87 o 
 -17   3   6      523.41      538.33     16.54 o 
 -15   3   6        0.95        1.87      7.12 o 
 -13   3   6     2598.90     2559.59     32.27 o 
 -11   3   6      185.52      195.05      5.44 o 
  -9   3   6     2029.11     2145.99     18.88 o 
  -7   3   6       36.53       41.15      4.70 o 
  -5   3   6     1661.10     1548.10     13.05 o 
  -3   3   6     1019.30     1027.07     10.52 o 
  -1   3   6     1278.32     1260.81     11.67 o 
   1   3   6     1525.84     1588.30     25.47 o 
   3   3   6        9.50        8.92      4.56 o 
   5   3   6      361.01      398.84      8.66 o 
   7   3   6        4.17        0.10      5.48 o 
   9   3   6     1447.40     1465.27     19.58 o 
  11   3   6     1019.93     1012.64     15.59 o 
  13   3   6      127.39      132.50      9.79 o 
  15   3   6      298.27      293.74     13.88 o 
  17   3   6      687.86      737.38     16.27 o 
  19   3   6       77.45       79.48     11.39 o 
  21   3   6       22.21       22.83     11.46 o 
 -24   4   6      749.95      787.07     35.07 o 
 -22   4   6      117.85       81.01     20.80 o 
 -20   4   6      680.98      646.43     27.48 o 
 -18   4   6       81.45       81.78     18.14 o 
 -16   4   6       92.55       92.27     17.49 o 
 -14   4   6     3365.14     3314.92     24.66 o 
 -12   4   6      369.50      356.17     10.28 o 
 -10   4   6      400.26      434.12     18.31 o 
  -8   4   6    11206.48    11448.01     48.35 o 
  -6   4   6     1675.85     1856.51     19.83 o 
  -4   4   6     2586.54     2540.49     22.57 o 
  -2   4   6      442.86      450.47     10.90 o 
   0   4   6     3043.47     3099.32     25.27 o 
   2   4   6     1502.17     1595.72     19.29 o 
   4   4   6    15928.88    15724.28     59.45 o 
   6   4   6     1764.43     1626.70     21.30 o 
   8   4   6      470.83      460.10     17.41 o 
  10   4   6     3080.49     3042.26     29.29 o 
  12   4   6       65.65       54.63      8.40 o 
  14   4   6        0.16        0.66      8.41 o 
  16   4   6      548.39      474.40     15.24 o 
  18   4   6      139.69      113.02     14.45 o 
  20   4   6     1483.09     1559.78     56.96 o 
 -23   5   6       65.80       92.65     22.55 o 
 -21   5   6        5.77       17.10     17.29 o 
 -19   5   6      689.91      814.16     31.25 o 
 -17   5   6      103.63       83.09     17.72 o 
 -15   5   6      228.33      283.38     21.36 o 
 -13   5   6     1268.49     1322.54     20.40 o 
 -11   5   6     3026.32     3030.23     62.22 o 
  -9   5   6      325.09      367.88     11.67 o 
  -7   5   6      180.56      154.03     10.54 o 
  -5   5   6      516.57      452.25     15.57 o 
  -3   5   6      391.34      372.60     10.79 o 
  -1   5   6      374.25      356.85     10.83 o 
   1   5   6     2958.63     2790.23     25.51 o 
   3   5   6      141.41      114.20      7.34 o 
   5   5   6        0.01       12.40      7.14 o 
   7   5   6     4759.18     4791.20     50.39 o 
   9   5   6     1577.53     1592.33     22.65 o 
  11   5   6      522.20      546.18     15.68 o 
  13   5   6      158.33      136.65     26.84 o 
  15   5   6      452.21      527.08     22.75 o 
  17   5   6        4.65        6.87     12.51 o 
  19   5   6        7.36        5.60     20.34 o 
 -20   6   6       18.16        7.38     19.09 o 
 -18   6   6       13.59        4.16     17.55 o 
 -16   6   6      198.96      207.59     20.62 o 
 -14   6   6       61.48       49.61     10.90 o 
 -12   6   6      242.56      251.12     17.03 o 
 -10   6   6       21.34        4.45     13.45 o 
  -8   6   6     4517.48     4490.51     54.35 o 
  -6   6   6     3145.36     3194.42     45.66 o 
  -4   6   6       80.27       93.45     15.48 o 
  -2   6   6        6.16        6.27     11.92 o 
   0   6   6        0.31       14.50     13.09 o 
   2   6   6     1522.67     1504.12     31.35 o 
   4   6   6     3936.85     3962.10     98.81 o 
   6   6   6      153.28      146.53     11.68 o 
   8   6   6        5.70        6.59      8.63 o 
  10   6   6       58.31       40.86      9.51 o 
  12   6   6        7.27       -3.40     19.08 o 
  14   6   6       31.92       36.37     17.93 o 
  16   6   6        7.67        6.83     18.46 o 
  18   6   6      570.52      666.64     33.85 o 
 -17   7   6       51.23       74.07     20.77 o 
 -15   7   6       15.12       18.84     11.96 o 
 -13   7   6      228.31      210.52     18.64 o 
 -11   7   6      137.42      157.84     16.45 o 
  -9   7   6      238.28      224.10     19.13 o 
  -7   7   6      246.77      219.75     19.36 o 
  -5   7   6      121.03      119.72     16.38 o 
  -3   7   6      491.18      434.61     22.05 o 
  -1   7   6      166.12      156.25     17.70 o 
   1   7   6     1287.02     1232.51     31.40 o 
   3   7   6        7.54       21.24     14.84 o 
   5   7   6      248.77      258.00     20.00 o 
   7   7   6      882.23      863.35     19.74 o 
   9   7   6      197.13      196.03     12.72 o 
  11   7   6       14.09       27.25     17.97 o 
  13   7   6       30.48       32.67     22.57 o 
  15   7   6      115.97       98.63     23.67 o 
 -14   8   6      719.40      663.36     29.71 o 
 -12   8   6       78.12       27.87     15.54 o 
 -10   8   6      121.11      119.04     17.38 o 
  -8   8   6       40.40       27.80     17.15 o 
  -6   8   6      878.27      812.63     28.79 o 
  -4   8   6        2.03       15.43     15.66 o 
  -2   8   6      168.84      149.41     19.21 o 
   0   8   6      453.10      510.83     26.76 o 
   2   8   6      103.59      110.45     16.07 o 
   4   8   6        6.37       -1.84     13.47 o 
   6   8   6      335.94      276.67     21.08 o 
   8   8   6      198.86      150.58     13.09 o 
  10   8   6     1194.22     1249.33     40.38 o 
  12   8   6      103.63      106.37     23.11 o 
  -9   9   6      587.22      733.44     31.34 o 
  -7   9   6      209.84      182.96     21.46 o 
  -5   9   6       14.65       18.55     17.81 o 
  -3   9   6      638.62      647.81     30.89 o 
  -1   9   6      496.43      530.44     26.58 o 
   1   9   6       51.90       40.39     20.31 o 
   3   9   6       10.47        7.95     17.13 o 
   5   9   6      130.45      166.76     18.65 o 
   7   9   6       11.81       23.41     16.19 o 
 -25   1   7      318.65      292.69     16.88 o 
 -23   1   7      152.08      174.48     14.22 o 
 -21   1   7       20.92       10.32     10.62 o 
 -19   1   7     1398.05     1442.88     24.31 o 
 -17   1   7      147.49      191.65     11.89 o 
 -15   1   7     1584.12     1520.89     15.28 o 
 -13   1   7      290.76      263.45      7.55 o 
 -11   1   7       43.84       53.22      4.25 o 
  -9   1   7      882.48      985.57     12.37 o 
  -7   1   7       15.76       11.63      3.14 o 
  -5   1   7     3370.06     3655.41     24.90 o 
  -3   1   7      535.06      523.63     10.43 o 
  -1   1   7        0.77        5.11      4.02 o 
   1   1   7    14313.35    14579.00    189.32 o 
   3   1   7     2130.19     1990.98     15.28 o 
   5   1   7     4284.20     4115.90     42.01 o 
   7   1   7    16701.74    16349.40     47.97 o 
   9   1   7       18.34       26.58      6.45 o 
  11   1   7       20.83       14.52     10.21 o 
  13   1   7      659.13      737.56     20.17 o 
  15   1   7     1549.50     1444.55     19.89 o 
  17   1   7        0.33       -1.26     11.05 o 
  19   1   7      329.69      298.47     24.79 o 
  21   1   7      570.63      575.61     22.13 o 
 -24   2   7      178.75      198.85     25.12 o 
 -22   2   7      200.17      170.39     12.99 o 
 -20   2   7      814.34      884.64     36.97 o 
 -18   2   7     1940.06     2056.17     74.19 o 
 -16   2   7        0.10       -1.02      7.46 o 
 -14   2   7        0.71       -5.49      5.87 o 
 -12   2   7     2387.77     2365.55     14.37 o 
 -10   2   7     2276.44     2258.34     11.99 o 
  -8   2   7     2597.99     2476.76     14.06 o 
  -6   2   7       89.39      116.59      3.62 o 
  -4   2   7       16.38       32.79      4.46 o 
  -2   2   7     6689.25     6781.78     32.94 o 
   0   2   7        6.48       15.64      4.35 o 
   2   2   7     5656.46     5638.08     42.35 o 
   4   2   7     3667.51     3386.46     27.84 o 
   6   2   7     1436.30     1347.09     15.10 o 
   8   2   7     3237.26     3305.38     27.87 o 
  10   2   7      690.73      629.77     12.80 o 
  12   2   7      926.11      957.07     16.18 o 
  14   2   7     1345.70     1368.63     32.41 o 
  16   2   7     1034.72      930.23     18.85 o 
  18   2   7       93.90      130.41     11.53 o 
  20   2   7       55.58       53.94     15.03 o 
  22   2   7        0.04       -7.62     14.42 o 
 -25   3   7      582.24      576.69     20.65 o 
 -23   3   7       30.87       43.97     13.27 o 
 -21   3   7      185.37      202.87     18.68 o 
 -19   3   7       69.80       70.79     10.96 o 
 -17   3   7     1023.65     1031.08     20.47 o 
 -15   3   7      820.91      842.68     18.16 o 
 -13   3   7      699.69      652.37      8.89 o 
 -11   3   7        0.05       -0.51      4.26 o 
  -9   3   7       63.33       65.48      6.49 o 
  -7   3   7       44.61       38.55      5.40 o 
  -5   3   7     9582.68     9371.81     40.11 o 
  -3   3   7     4296.00     4529.03     27.97 o 
  -1   3   7      135.30      170.81      8.37 o 
   1   3   7     3467.60     3366.46     25.33 o 
   3   3   7     2931.95     2847.34     19.66 o 
   5   3   7      441.71      452.32      9.93 o 
   7   3   7       17.72       12.54      6.68 o 
   9   3   7     2618.84     2693.04     33.49 o 
  11   3   7     5404.97     5565.27     40.65 o 
  13   3   7      506.42      425.36     15.31 o 
  15   3   7      489.68      410.44     13.35 o 
  17   3   7      645.75      643.15     16.34 o 
  19   3   7      256.24      237.79     13.16 o 
  21   3   7      102.04       73.66     13.02 o 
 -22   4   7        3.57       -8.33     20.38 o 
 -20   4   7       47.93       63.07     18.22 o 
 -18   4   7       67.50       80.50     18.74 o 
 -16   4   7     2124.00     2126.02     29.43 o 
 -14   4   7      141.42      167.41     19.03 o 
 -12   4   7       46.05       60.22      7.52 o 
 -10   4   7      555.15      556.47     13.45 o 
  -8   4   7      364.64      333.53     11.10 o 
  -6   4   7      206.30      192.59      9.41 o 
  -4   4   7      683.61      836.93     14.83 o 
  -2   4   7      395.08      442.61     43.17 o 
   0   4   7      430.89      505.60     18.05 o 
   2   4   7     2374.23     2250.88     34.18 o 
   4   4   7     2897.27     2769.56     27.08 o 
   6   4   7      695.29      796.18     26.15 o 
   8   4   7      511.15      488.78     15.19 o 
  10   4   7     1218.02     1323.38     29.11 o 
  12   4   7        7.61       21.93     11.12 o 
  14   4   7       35.81       25.30     11.00 o 
  16   4   7       18.88       26.60     12.55 o 
  18   4   7        0.03       -7.01     13.84 o 
  20   4   7       36.82       41.20     15.51 o 
 -21   5   7       24.09       30.64     18.56 o 
 -19   5   7       51.13       57.42     18.45 o 
 -17   5   7      396.26      381.00     21.34 o 
 -15   5   7     2793.73     2753.04     38.84 o 
 -13   5   7     2640.15     2680.23     30.04 o 
 -11   5   7      288.31      295.79     22.53 o 
  -9   5   7        5.90       -2.30      8.35 o 
  -7   5   7       43.48       51.73      8.12 o 
  -5   5   7     1522.77     1478.76     34.40 o 
  -3   5   7     3607.23     3673.48     32.13 o 
  -1   5   7     1115.23     1040.09     26.74 o 
   1   5   7       65.75       73.56     11.58 o 
   3   5   7      951.56      935.89     17.11 o 
   5   5   7       47.57       40.58      8.05 o 
   7   5   7        0.12        7.15      8.62 o 
   9   5   7     2036.46     2054.45     38.36 o 
  11   5   7      619.99      695.84     14.72 o 
  13   5   7      234.67      272.54     25.38 o 
  15   5   7       58.55       98.18     17.15 o 
  17   5   7      221.32      292.93     17.96 o 
 -20   6   7      174.59      154.02     23.27 o 
 -18   6   7        1.34        8.33     14.73 o 
 -16   6   7       44.42       53.06     16.13 o 
 -14   6   7        7.13        2.37      9.76 o 
 -12   6   7      160.94      207.38     17.69 o 
 -10   6   7      140.03      153.13     17.17 o 
  -8   6   7     1962.88     2080.00     38.55 o 
  -6   6   7     5750.07     5693.71     60.95 o 
  -4   6   7       18.86       26.47     13.79 o 
  -2   6   7     2478.54     2476.01     40.59 o 
   0   6   7      440.74      460.90     21.19 o 
   2   6   7        6.77       17.26     12.81 o 
   4   6   7     3236.86     3273.06     46.00 o 
   6   6   7       73.54       81.82     11.00 o 
   8   6   7      285.67      303.08     13.74 o 
  10   6   7      108.70       79.26     10.69 o 
  12   6   7       52.14       51.76     18.64 o 
  14   6   7     2593.56     2909.19     55.80 o 
  16   6   7       12.21       22.69     21.97 o 
 -17   7   7      272.42      251.94     21.77 o 
 -15   7   7      595.23      615.59     18.53 o 
 -13   7   7       51.47       41.23     15.64 o 
 -11   7   7      112.79       67.76     16.23 o 
  -9   7   7        4.89        2.95     16.38 o 
  -7   7   7     1673.76     1633.51     37.77 o 
  -5   7   7      179.16      183.46     17.19 o 
  -3   7   7     1540.39     1506.01     35.53 o 
  -1   7   7      222.89      220.83     18.91 o 
   1   7   7      293.61      281.03     19.28 o 
   3   7   7      929.34      944.89     28.66 o 
   5   7   7        6.45        7.35     13.50 o 
   7   7   7       19.38       27.11     11.60 o 
   9   7   7       10.58       11.21      9.40 o 
  11   7   7      195.64      170.26     22.08 o 
  13   7   7      140.13      147.62     25.42 o 
 -14   8   7        4.31       -6.18     18.00 o 
 -12   8   7       32.46       32.67     15.78 o 
 -10   8   7        0.54      -10.82     17.74 o 
  -8   8   7      168.16      183.03     21.43 o 
  -6   8   7        5.82       14.34     14.54 o 
  -4   8   7      148.95      144.48     17.50 o 
  -2   8   7      215.17      195.61     19.49 o 
   0   8   7      453.37      468.88     26.39 o 
   2   8   7        6.87        7.99     16.14 o 
   4   8   7      880.01      933.44     31.19 o 
   6   8   7      401.61      394.94     23.45 o 
   8   8   7       19.36        6.48     12.43 o 
  10   8   7        0.30        9.94     20.68 o 
  -7   9   7      165.38      133.05     20.58 o 
  -5   9   7        2.09       21.50     18.32 o 
  -3   9   7        1.10       11.49     17.12 o 
  -1   9   7      384.14      409.40     27.62 o 
   1   9   7      557.73      574.96     27.95 o 
   3   9   7      209.08      191.37     20.81 o 
 -24   0   8     1352.71     1362.73     38.83 o 
 -22   0   8      303.42      288.43     21.35 o 
 -20   0   8      458.21      392.75     22.18 o 
 -18   0   8      880.60      924.41     27.41 o 
 -16   0   8      471.04      456.39     14.61 o 
 -14   0   8     1482.38     1410.84     66.43 o 
 -12   0   8      189.65      164.58     16.78 o 
 -10   0   8      111.79      115.30      7.91 o 
  -8   0   8     3135.56     3013.80     39.01 o 
  -6   0   8     6825.70     6306.48     36.86 o 
  -4   0   8    37138.77    37437.81     75.33 o 
  -2   0   8    29106.16    29899.06    112.62 o 
   0   0   8    15492.83    15907.42     88.69 o 
   2   0   8     4013.30     3723.90     41.47 o 
   4   0   8      461.20      451.37     17.26 o 
   6   0   8        0.44        0.47     10.69 o 
   8   0   8     2311.84     2450.98     38.07 o 
  10   0   8      503.62      504.35     22.07 o 
  12   0   8        6.48       -5.18     16.12 o 
  14   0   8     2676.51     2643.30     47.09 o 
  16   0   8       64.68       66.98     20.07 o 
  18   0   8      210.53      223.25     23.67 o 
  20   0   8        6.24      -20.32     20.32 o 
 -25   1   8       21.25       -2.28     11.99 o 
 -23   1   8        0.04        0.87     10.97 o 
 -21   1   8      119.76       93.79     20.90 o 
 -19   1   8       28.20       35.44     10.73 o 
 -17   1   8      271.94      264.32      9.16 o 
 -15   1   8       13.73        6.43      6.08 o 
 -13   1   8      790.19      803.82     13.33 o 
 -11   1   8      520.30      494.71      7.61 o 
  -9   1   8       30.45       27.78      3.86 o 
  -7   1   8       17.44       12.51      3.59 o 
  -5   1   8     2351.55     2185.61     24.24 o 
  -3   1   8     8071.06     8556.49     41.84 o 
  -1   1   8       10.78       36.42      5.40 o 
   1   1   8     1754.33     1535.42     22.46 o 
   3   1   8      193.87      155.61     10.16 o 
   5   1   8      165.09      130.15      6.68 o 
   7   1   8      580.87      616.42     11.25 o 
   9   1   8       36.74       34.69      9.18 o 
  11   1   8       58.97       47.43     10.21 o 
  13   1   8      124.35      123.26     13.93 o 
  15   1   8       12.62       31.76     13.15 o 
  17   1   8      102.48      100.00     13.82 o 
  19   1   8       76.94       44.52     14.23 o 
  21   1   8      108.32      118.43     17.32 o 
 -24   2   8       40.78       31.87     11.40 o 
 -22   2   8      427.70      468.97     17.45 o 
 -20   2   8       35.13       51.23     11.81 o 
 -18   2   8        7.05       28.89      8.42 o 
 -16   2   8      362.28      381.71     14.49 o 
 -14   2   8      716.16      691.97     12.61 o 
 -12   2   8     6287.36     6456.99     29.25 o 
 -10   2   8      525.07      546.80     13.13 o 
  -8   2   8      396.15      370.45     11.16 o 
  -6   2   8       42.43       45.68     15.40 o 
  -4   2   8     2520.71     2464.98     17.16 o 
  -2   2   8     1594.93     1544.87     24.57 o 
   0   2   8     1668.50     1696.31     14.64 o 
   2   2   8       12.34        8.10      7.54 o 
   4   2   8     1563.41     1621.06     22.27 o 
   6   2   8     1528.14     1637.54     31.00 o 
   8   2   8     2435.32     2419.33     30.46 o 
  10   2   8       70.42       75.37      8.28 o 
  12   2   8       16.95        9.68      8.37 o 
  14   2   8      105.42      120.27     10.40 o 
  16   2   8      607.87      625.55     20.47 o 
  18   2   8        2.76       -8.30     12.16 o 
  20   2   8       56.03       31.03     15.81 o 
 -23   3   8       29.45       41.70     12.14 o 
 -21   3   8       78.31       89.12     15.51 o 
 -19   3   8       10.04        8.67      9.85 o 
 -17   3   8       72.31       71.53      8.66 o 
 -15   3   8       50.37       53.27     10.25 o 
 -13   3   8        0.11       13.63      9.46 o 
 -11   3   8     1342.61     1478.41     13.96 o 
  -9   3   8     1996.70     2142.76     33.23 o 
  -7   3   8        0.93        2.32      6.67 o 
  -5   3   8     2536.33     2485.59     28.04 o 
  -3   3   8      799.29      596.13     12.72 o 
  -1   3   8       52.67        8.52      6.80 o 
   1   3   8     2502.90     2532.82     31.43 o 
   3   3   8      265.01      312.31     14.61 o 
   5   3   8     2210.24     2269.92     36.61 o 
   7   3   8        0.96        8.65      7.24 o 
   9   3   8        3.26        3.55      7.63 o 
  11   3   8      418.81      433.75     12.62 o 
  13   3   8      409.94      416.25     13.10 o 
  15   3   8      645.70      754.04     16.87 o 
  17   3   8       31.73       36.52      9.95 o 
  19   3   8      101.56       78.15     15.24 o 
 -22   4   8      497.00      538.53     27.91 o 
 -20   4   8       27.39       46.88     18.56 o 
 -18   4   8       70.64       71.88     16.46 o 
 -16   4   8      260.67      283.49     15.01 o 
 -14   4   8     2485.50     2462.77     39.69 o 
 -12   4   8     2401.12     2449.80     21.98 o 
 -10   4   8      858.24      829.41     16.72 o 
  -8   4   8     2607.11     2518.87     53.50 o 
  -6   4   8       10.62       13.04      7.33 o 
  -4   4   8     2435.04     2561.04     38.99 o 
  -2   4   8      945.74      910.21     23.25 o 
   0   4   8       49.50       21.00     11.50 o 
   2   4   8     3177.72     3174.27     42.48 o 
   4   4   8      786.79      761.70     42.34 o 
   6   4   8     1730.55     1746.88     23.82 o 
   8   4   8     1985.15     2053.51     26.91 o 
  10   4   8       92.53       72.10     11.84 o 
  12   4   8        0.19        6.60     10.34 o 
  14   4   8      299.17      297.36     15.31 o 
  16   4   8      627.56      622.64     21.00 o 
  18   4   8        0.02       -2.85     11.66 o 
 -21   5   8        6.95       15.96     19.48 o 
 -19   5   8      128.32      115.31     18.85 o 
 -17   5   8      318.09      312.75     15.67 o 
 -15   5   8       24.30       51.33     12.22 o 
 -13   5   8       22.45       20.54      7.77 o 
 -11   5   8      191.98      162.28     10.84 o 
  -9   5   8      113.46      105.94     10.51 o 
  -7   5   8      261.97      257.57     11.95 o 
  -5   5   8        7.40        1.34      8.63 o 
  -3   5   8     1502.03     1414.37     21.24 o 
  -1   5   8       59.18       84.84      9.39 o 
   1   5   8       27.69       33.62      8.85 o 
   3   5   8      482.82      486.36     14.95 o 
   5   5   8      577.78      578.49     16.63 o 
   7   5   8        1.05        0.17     11.48 o 
   9   5   8      548.52      514.33     27.18 o 
  11   5   8      387.98      400.50     16.69 o 
  13   5   8       44.27       37.49     12.41 o 
  15   5   8      198.97      169.77     29.23 o 
  17   5   8      236.96      332.46     32.89 o 
 -18   6   8       22.55       18.61     18.45 o 
 -16   6   8       35.73       52.14     17.74 o 
 -14   6   8       39.41       72.26     11.16 o 
 -12   6   8       59.33       53.04     14.78 o 
 -10   6   8     1244.43     1222.09     31.84 o 
  -8   6   8       99.11      118.95     15.72 o 
  -6   6   8      473.83      405.06     20.79 o 
  -4   6   8      513.39      455.49     22.09 o 
  -2   6   8       30.86       36.22     13.39 o 
   0   6   8      432.92      366.31     19.91 o 
   2   6   8      158.01      179.30     18.01 o 
   4   6   8     1080.05     1059.72     29.09 o 
   6   6   8      307.74      322.19     15.67 o 
   8   6   8        2.50       -0.57      9.59 o 
  10   6   8      736.74      828.88     19.53 o 
  12   6   8        7.30       24.17     20.44 o 
  14   6   8      167.95      157.56     21.77 o 
 -17   7   8        7.06        6.75     19.58 o 
 -15   7   8      453.44      471.88     17.45 o 
 -13   7   8      574.29      629.90     26.76 o 
 -11   7   8      255.32      281.61     20.54 o 
  -9   7   8      407.58      390.94     23.92 o 
  -7   7   8      100.64      125.74     17.59 o 
  -5   7   8       53.15       43.87     16.06 o 
  -3   7   8        0.03        6.92     12.62 o 
  -1   7   8      226.96      208.82     19.13 o 
   1   7   8        0.16       -0.14     16.96 o 
   3   7   8       80.54       79.80     17.47 o 
   5   7   8     1579.94     1752.28     38.40 o 
   7   7   8      400.28      402.10     18.21 o 
   9   7   8       37.98       44.70     11.64 o 
  11   7   8      200.54      290.41     26.85 o 
 -12   8   8       18.56       10.41     18.36 o 
 -10   8   8       22.82       11.18     18.12 o 
  -8   8   8      721.86      750.71     30.07 o 
  -6   8   8       12.38       19.53     17.39 o 
  -4   8   8      106.28      120.52     20.07 o 
  -2   8   8     1168.67     1215.49     36.79 o 
   0   8   8       98.44       88.88     16.97 o 
   2   8   8      254.06      293.42     21.77 o 
   4   8   8        0.43       -4.12     14.82 o 
   6   8   8       11.28       -0.05     16.33 o 
   8   8   8       52.72       42.40     13.85 o 
  -3   9   8       21.15       35.04     21.00 o 
  -1   9   8       16.68       35.19     16.58 o 
 -23   1   9        0.02       -0.47     14.89 o 
 -21   1   9      872.09      808.83     22.26 o 
 -19   1   9     1183.89     1248.85     19.68 o 
 -17   1   9      175.98      187.90      8.81 o 
 -15   1   9       66.43       64.61      7.17 o 
 -13   1   9     1054.70      940.30     12.29 o 
 -11   1   9     6151.10     6323.73     58.22 o 
  -9   1   9      899.80      945.53     13.10 o 
  -7   1   9     2049.02     1962.14     19.94 o 
  -5   1   9      723.29      736.14     14.81 o 
  -3   1   9      573.39      559.46     13.53 o 
  -1   1   9      364.04      341.67     11.45 o 
   1   1   9      522.61      524.52     13.80 o 
   3   1   9       61.93       39.39      8.26 o 
   5   1   9       53.18       51.60      8.96 o 
   7   1   9       74.27       90.48     10.52 o 
   9   1   9     1389.96     1448.39     44.01 o 
  11   1   9      357.11      420.77     15.91 o 
  13   1   9      482.51      459.81     17.56 o 
  15   1   9        0.25        1.72     11.70 o 
  17   1   9      335.62      393.12     26.29 o 
  19   1   9      225.23      202.70     18.19 o 
 -24   2   9      240.84      262.22     15.85 o 
 -22   2   9       72.60       69.04     12.64 o 
 -20   2   9     1599.34     1550.87     56.30 o 
 -18   2   9      278.22      313.53     16.93 o 
 -16   2   9      508.88      462.21     12.86 o 
 -14   2   9     1161.46     1159.89     23.75 o 
 -12   2   9      166.76      150.68      9.03 o 
 -10   2   9     3993.04     3884.37     30.79 o 
  -8   2   9      719.22      688.86     27.10 o 
  -6   2   9       12.43       10.62      7.75 o 
  -4   2   9     3647.18     3714.77     29.50 o 
  -2   2   9      826.68      804.18     11.04 o 
   0   2   9       29.90       15.55      5.01 o 
   2   2   9     2442.24     2556.75     26.09 o 
   4   2   9     1212.96     1312.84     15.42 o 
   6   2   9       80.29       92.25      8.45 o 
   8   2   9      422.70      378.81     19.16 o 
  10   2   9      212.02      190.01     15.58 o 
  12   2   9      384.83      405.44     17.11 o 
  14   2   9      136.39      158.86     13.69 o 
  16   2   9      568.26      471.51     19.51 o 
  18   2   9      398.81      401.93     19.02 o 
 -23   3   9        8.70       26.92     15.88 o 
 -21   3   9       13.47        3.56     14.49 o 
 -19   3   9      307.91      274.08     15.24 o 
 -17   3   9      550.19      566.00     18.13 o 
 -15   3   9       72.34       54.25      8.60 o 
 -13   3   9        0.17       10.84      7.34 o 
 -11   3   9      507.96      457.68      9.19 o 
  -9   3   9      646.81      662.74     11.85 o 
  -7   3   9       24.42       31.28      7.44 o 
  -5   3   9      313.51      331.48     11.12 o 
  -3   3   9     1663.40     1688.49     30.73 o 
  -1   3   9     1233.28     1189.83     17.97 o 
   1   3   9     1086.30     1134.81     18.00 o 
   3   3   9       56.31       39.96      8.79 o 
   5   3   9       19.75       29.77      6.54 o 
   7   3   9      435.05      419.35     11.50 o 
   9   3   9      926.23      838.95     15.41 o 
  11   3   9      334.33      353.52     12.14 o 
  13   3   9      453.70      385.52     12.98 o 
  15   3   9      223.41      274.43     14.89 o 
  17   3   9       37.43       10.11     15.32 o 
 -22   4   9       22.89       30.59     18.88 o 
 -20   4   9       10.02       -3.12     15.69 o 
 -18   4   9       11.76       -1.27     12.37 o 
 -16   4   9      777.95      730.50     22.83 o 
 -14   4   9      220.15      222.60     12.98 o 
 -12   4   9      549.96      461.55     15.69 o 
 -10   4   9      333.49      310.26     12.35 o 
  -8   4   9        8.61       11.75      8.61 o 
  -6   4   9     2175.50     2074.53     24.84 o 
  -4   4   9     1421.18     1372.55     29.77 o 
  -2   4   9      689.28      739.97     23.67 o 
   0   4   9       76.86      107.72     14.22 o 
   2   4   9      879.67      752.27     25.71 o 
   4   4   9     1708.33     1704.65     35.85 o 
   6   4   9      139.71      152.14     11.95 o 
   8   4   9     1557.07     1687.42     59.68 o 
  10   4   9      967.09      962.85     22.13 o 
  12   4   9       25.67       50.15     13.03 o 
  14   4   9      170.60      183.43     24.11 o 
  16   4   9      184.38      254.59     19.82 o 
 -19   5   9        4.16        7.10     16.28 o 
 -17   5   9      325.14      375.96     16.73 o 
 -15   5   9      526.47      493.80     17.51 o 
 -13   5   9      184.12      186.68     10.46 o 
 -11   5   9      326.46      306.95     13.76 o 
  -9   5   9      894.07      965.95     19.11 o 
  -7   5   9      487.64      469.39     17.31 o 
  -5   5   9      393.31      387.20     16.12 o 
  -3   5   9      152.25      151.62     11.26 o 
  -1   5   9     4507.46     4529.09     37.58 o 
   1   5   9      735.48      774.75     17.83 o 
   3   5   9      183.69      197.88     17.51 o 
   5   5   9       69.47       58.93     16.01 o 
   7   5   9     2983.42     3046.21     36.61 o 
   9   5   9      761.48      785.19     37.13 o 
  11   5   9     1985.58     2051.38     83.43 o 
  13   5   9       16.27        6.97     13.03 o 
  15   5   9        0.17        0.25     11.39 o 
 -18   6   9       56.86       98.07     19.14 o 
 -16   6   9      127.47      130.30     20.21 o 
 -14   6   9       60.94       91.24     12.12 o 
 -12   6   9      119.16      112.52     16.84 o 
 -10   6   9      581.83      607.84     24.82 o 
  -8   6   9      443.86      491.76     23.98 o 
  -6   6   9      118.26      125.96     17.55 o 
  -4   6   9       31.68       75.30     14.17 o 
  -2   6   9      835.66      797.98     27.09 o 
   0   6   9     1684.40     1685.31     36.07 o 
   2   6   9      100.16      112.90     17.67 o 
   4   6   9      131.78      110.00     16.56 o 
   6   6   9       63.61       31.38     14.82 o 
   8   6   9      115.15      156.56     12.04 o 
  10   6   9       32.27       42.68     10.26 o 
  12   6   9        5.14       14.72     16.56 o 
  14   6   9      114.76      159.90     26.57 o 
 -15   7   9       52.12       38.02     17.44 o 
 -13   7   9        1.89       -2.35     16.97 o 
 -11   7   9        0.10        4.65     15.80 o 
  -9   7   9      227.69      210.40     20.20 o 
  -7   7   9      161.40      185.07     20.18 o 
  -5   7   9        2.68       22.89     14.37 o 
  -3   7   9      486.01      491.50     24.40 o 
  -1   7   9       53.46       36.02     14.84 o 
   1   7   9     2300.81     2325.54     45.17 o 
   3   7   9      301.83      314.10     22.14 o 
   5   7   9      255.51      194.15     20.20 o 
   7   7   9      104.25      111.62     15.02 o 
   9   7   9      135.86      158.59     14.20 o 
  11   7   9       37.05       61.44     22.64 o 
 -10   8   9      172.20      139.04     20.23 o 
  -8   8   9        1.01        8.49     19.16 o 
  -6   8   9      190.31      205.83     22.05 o 
  -4   8   9       76.73       86.29     18.16 o 
  -2   8   9      386.62      390.00     26.29 o 
   0   8   9        5.72       10.34     15.21 o 
   2   8   9       24.42        2.94     17.25 o 
   4   8   9      118.55      130.02     18.11 o 
   6   8   9        3.05      -10.81     16.11 o 
 -24   0  10        6.65       -1.24     14.85 o 
 -22   0  10       42.41       29.88     15.20 o 
 -20   0  10      121.14      152.60     17.73 o 
 -18   0  10      130.14      125.86     12.02 o 
 -16   0  10     3110.88     3070.21     75.13 o 
 -14   0  10      155.01      199.91     21.75 o 
 -12   0  10       82.19       71.47      9.07 o 
 -10   0  10      200.40      226.91     16.59 o 
  -8   0  10     3119.69     3184.95     42.33 o 
  -6   0  10      843.42      739.96     23.08 o 
  -4   0  10     1301.29     1331.31     28.58 o 
  -2   0  10     6955.76     6971.26     60.70 o 
   0   0  10       29.35       32.04     13.49 o 
   2   0  10     1549.33     1428.33     30.41 o 
   4   0  10      350.20      375.09     18.90 o 
   6   0  10      344.36      362.57     19.55 o 
   8   0  10     1861.30     1982.89     39.14 o 
  10   0  10     1029.06      993.26     32.26 o 
  12   0  10     2031.17     2075.81     44.25 o 
  14   0  10      677.03      655.41     28.89 o 
  16   0  10      466.75      553.46     29.80 o 
  18   0  10      179.94      209.80     23.82 o 
 -23   1  10      200.05      213.70     14.39 o 
 -21   1  10      144.87      151.85     15.42 o 
 -19   1  10      499.30      462.36     11.95 o 
 -17   1  10      206.45      250.38     11.50 o 
 -15   1  10        0.89       -3.96      7.96 o 
 -13   1  10        9.16        6.83      7.12 o 
 -11   1  10      651.17      706.30     12.97 o 
  -9   1  10       42.56       41.46      6.56 o 
  -7   1  10      711.34      683.01     14.74 o 
  -5   1  10      209.05      176.81     10.36 o 
  -3   1  10      152.89      140.90      9.67 o 
  -1   1  10      246.51      209.11     13.30 o 
   1   1  10       36.29       32.45      9.08 o 
   3   1  10        0.02       -1.20      9.04 o 
   5   1  10      935.68     1079.87     22.92 o 
   7   1  10      481.35      366.93     14.62 o 
   9   1  10      120.92       94.91     11.89 o 
  11   1  10      772.71      850.15     22.16 o 
  13   1  10      643.22      564.53     18.89 o 
  15   1  10       18.09       38.56     11.82 o 
  17   1  10      212.73      177.28     16.70 o 
 -22   2  10       71.06       87.34     18.44 o 
 -20   2  10      192.24      205.67     14.65 o 
 -18   2  10     1776.63     1797.63     33.47 o 
 -16   2  10        0.73       -2.39      8.09 o 
 -14   2  10      212.86      206.34     10.35 o 
 -12   2  10      938.42      946.07     17.36 o 
 -10   2  10     1263.17     1208.23     15.87 o 
  -8   2  10        5.59        9.44      8.61 o 
  -6   2  10      348.08      368.38     12.20 o 
  -4   2  10       77.05       74.17      8.91 o 
  -2   2  10       61.93       70.04      8.92 o 
   0   2  10      252.35      314.68     53.83 o 
   2   2  10     2215.56     2121.32     42.41 o 
   4   2  10      737.96      762.02     17.63 o 
   6   2  10      134.62      148.68     13.59 o 
   8   2  10       18.13        7.32     10.72 o 
  10   2  10     1315.90     1461.47     26.68 o 
  12   2  10     1149.98     1209.29     25.64 o 
  14   2  10      289.35      272.03     17.29 o 
  16   2  10        0.83        2.63     13.45 o 
  18   2  10       46.43       62.34     21.24 o 
 -21   3  10        3.52        8.95     17.18 o 
 -19   3  10      163.76      170.27     15.99 o 
 -17   3  10      359.01      410.29     13.29 o 
 -15   3  10      116.97      131.85     10.83 o 
 -13   3  10      599.88      566.29     12.91 o 
 -11   3  10      908.01      866.22     16.30 o 
  -9   3  10      395.63      352.22     13.34 o 
  -7   3  10        0.14        0.07      8.46 o 
  -5   3  10     1361.74     1373.80     20.25 o 
  -3   3  10      906.20      928.40     17.35 o 
  -1   3  10        0.22        3.82      8.43 o 
   1   3  10      463.88      442.37     13.86 o 
   3   3  10      406.89      387.43     13.84 o 
   5   3  10      537.32      583.57     16.46 o 
   7   3  10        1.36       11.25      8.99 o 
   9   3  10      467.30      477.46     16.67 o 
  11   3  10      247.85      283.84     15.66 o 
  13   3  10        4.68       -4.63     12.48 o 
  15   3  10      193.80      257.04     16.62 o 
  17   3  10      185.32      190.40     15.67 o 
 -20   4  10        8.18       10.57     14.37 o 
 -18   4  10       31.51       48.41     13.37 o 
 -16   4  10      226.89      208.71     15.04 o 
 -14   4  10       21.00       26.24     10.34 o 
 -12   4  10       38.65       41.95      8.07 o 
 -10   4  10     1561.37     1609.13     49.12 o 
  -8   4  10     1670.44     1588.21     28.61 o 
  -6   4  10      290.48      270.83     18.13 o 
  -4   4  10      137.21      129.82     16.38 o 
  -2   4  10      593.64      618.63     23.32 o 
   0   4  10     2144.38     2170.32     39.00 o 
   2   4  10     3238.27     3247.02     48.59 o 
   4   4  10     1546.87     1532.43     36.39 o 
   6   4  10       51.85       61.93     11.08 o 
   8   4  10     1066.71     1135.84     22.47 o 
  10   4  10      231.81      175.76     13.72 o 
  12   4  10       53.17       18.54     19.05 o 
  14   4  10      273.00      290.88     23.50 o 
  16   4  10      129.42      114.66     20.96 o 
 -19   5  10        6.21       -1.90     12.60 o 
 -17   5  10      233.54      223.75     17.96 o 
 -15   5  10       91.86       84.91     13.49 o 
 -13   5  10      265.11      259.01     10.81 o 
 -11   5  10      120.55      130.84     11.79 o 
  -9   5  10      292.17      255.04     12.92 o 
  -7   5  10      229.80      182.65     11.96 o 
  -5   5  10      286.75      300.17     13.15 o 
  -3   5  10        0.02       -4.45      9.11 o 
  -1   5  10       10.37       13.15      9.61 o 
   1   5  10      844.36      789.35     26.19 o 
   3   5  10       21.35        4.30     16.72 o 
   5   5  10      210.33      222.07     21.35 o 
   7   5  10       77.99       69.75     12.24 o 
   9   5  10      662.81      660.22     20.30 o 
  11   5  10        6.66        2.92     10.69 o 
  13   5  10        8.65       23.20     13.28 o 
 -16   6  10      300.41      300.97     23.00 o 
 -14   6  10       12.29       24.32     16.10 o 
 -12   6  10      557.95      520.07     23.27 o 
 -10   6  10      199.09      208.22     19.43 o 
  -8   6  10     1876.41     1795.34     38.79 o 
  -6   6  10       87.80       89.17     17.41 o 
  -4   6  10       19.19       10.15     13.22 o 
  -2   6  10      141.27      139.49     16.53 o 
   0   6  10      997.87     1061.72     31.07 o 
   2   6  10      688.79      669.06     26.66 o 
   4   6  10      409.87      454.39     23.10 o 
   6   6  10        3.41       -3.94     11.96 o 
   8   6  10       78.54       67.51     12.17 o 
  10   6  10       56.55       69.47     12.35 o 
  12   6  10      103.90      123.19     22.57 o 
 -13   7  10      376.14      451.39     25.62 o 
 -11   7  10        8.15       26.78     14.22 o 
  -9   7  10        0.16        2.13     14.61 o 
  -7   7  10      280.36      293.99     23.04 o 
  -5   7  10      151.98      169.13     17.91 o 
  -3   7  10        1.04       -2.65     14.39 o 
  -1   7  10       87.99       98.73     17.18 o 
   1   7  10      230.58      228.90     21.48 o 
   3   7  10        4.84       13.76     16.96 o 
   5   7  10      297.13      323.30     21.68 o 
   7   7  10       28.73       46.36     16.03 o 
  -6   8  10        4.76       -1.99     16.37 o 
  -4   8  10       63.95       46.40     17.45 o 
  -2   8  10        0.14        2.33     19.61 o 
   0   8  10        8.47       16.87     16.25 o 
   2   8  10        8.60       13.24     14.59 o 
 -21   1  11       27.17       50.41     14.11 o 
 -19   1  11      486.25      539.08     18.11 o 
 -17   1  11      382.56      403.29     13.28 o 
 -15   1  11       60.73       77.30      9.63 o 
 -13   1  11        0.76        2.11      7.25 o 
 -11   1  11      478.00      513.35     15.57 o 
  -9   1  11       57.35       37.87     10.30 o 
  -7   1  11      325.32      307.73     12.94 o 
  -5   1  11     1425.64     1385.62     27.68 o 
  -3   1  11      355.26      343.86     15.88 o 
  -1   1  11     2157.49     2182.38     26.90 o 
   1   1  11       51.97       44.02     11.85 o 
   3   1  11     2837.18     2908.11     47.75 o 
   5   1  11     4246.65     4283.64     49.28 o 
   7   1  11      141.35      123.52     13.33 o 
   9   1  11      178.51      134.55     14.04 o 
  11   1  11        5.38       -8.13     12.98 o 
  13   1  11      402.14      451.58     19.88 o 
  15   1  11      850.70      732.43     23.25 o 
  17   1  11        8.25        6.28     13.59 o 
 -22   2  11       90.20      101.43     17.55 o 
 -20   2  11      194.11      195.13     15.13 o 
 -18   2  11      164.08      193.93     11.52 o 
 -16   2  11       17.06        9.03      9.10 o 
 -14   2  11      166.24      172.37     10.42 o 
 -12   2  11       30.54       44.48     10.88 o 
 -10   2  11       49.80       59.04      8.21 o 
  -8   2  11      455.67      529.69     15.27 o 
  -6   2  11      188.96      224.45     12.41 o 
  -4   2  11      156.97      189.67     11.76 o 
  -2   2  11      829.81      883.66     18.31 o 
   0   2  11       74.54       49.67      9.77 o 
   2   2  11     2180.85     2223.01     28.22 o 
   4   2  11      290.82      238.64     14.26 o 
   6   2  11      539.20      573.02     17.62 o 
   8   2  11     1299.69     1286.83     24.56 o 
  10   2  11       28.12       15.48     12.29 o 
  12   2  11     1283.70     1644.48     73.78 o 
  14   2  11      485.35      430.45     20.22 o 
  16   2  11       27.60       36.41     14.66 o 
 -21   3  11       38.55       45.16     14.03 o 
 -19   3  11      195.08      203.79     24.52 o 
 -17   3  11      134.46      127.52     10.64 o 
 -15   3  11      373.44      361.18     12.09 o 
 -13   3  11       33.25       36.13      8.39 o 
 -11   3  11      297.29      279.05      8.95 o 
  -9   3  11      639.62      593.73     16.16 o 
  -7   3  11     2277.45     2301.78     59.57 o 
  -5   3  11     3575.70     3589.56     45.79 o 
  -3   3  11      663.96      680.19     30.94 o 
  -1   3  11      583.02      638.73     16.71 o 
   1   3  11      304.59      246.99     12.77 o 
   3   3  11     1107.98     1106.01     21.17 o 
   5   3  11      861.84      874.58     20.34 o 
   7   3  11       61.62       59.76     11.08 o 
   9   3  11      559.56      619.88     19.48 o 
  11   3  11        8.91       15.13     11.25 o 
  13   3  11        7.44        1.87     12.47 o 
  15   3  11       30.09       62.04     13.21 o 
 -20   4  11        8.77       10.00     10.44 o 
 -18   4  11      162.19      151.67     14.82 o 
 -16   4  11      408.12      396.27     17.32 o 
 -14   4  11      173.23      202.44     14.88 o 
 -12   4  11        0.25        1.91      7.80 o 
 -10   4  11      122.39      135.05     10.71 o 
  -8   4  11      186.81      220.90     12.82 o 
  -6   4  11       78.54       71.55     16.66 o 
  -4   4  11       11.82       27.86     15.91 o 
  -2   4  11      359.72      326.78     22.15 o 
   0   4  11       15.25        2.34     14.23 o 
   2   4  11      375.32      354.47     23.04 o 
   4   4  11      156.28      139.32     18.47 o 
   6   4  11        2.70       -7.39     19.70 o 
   8   4  11       20.43       49.56     19.52 o 
  10   4  11      541.07      600.66     29.22 o 
  12   4  11        1.70      -10.62     19.47 o 
  14   4  11       18.58       16.39     17.44 o 
 -17   5  11      610.01      622.04     20.83 o 
 -15   5  11      925.84      943.08     22.56 o 
 -13   5  11        4.51        9.39      9.13 o 
 -11   5  11       24.12        8.01      9.97 o 
  -9   5  11       12.35        7.80     11.17 o 
  -7   5  11      444.08      492.62     16.38 o 
  -5   5  11      321.65      310.48     14.38 o 
  -3   5  11      628.45      619.72     19.11 o 
  -1   5  11       62.66       84.30     17.80 o 
   1   5  11       79.45       61.03     15.40 o 
   3   5  11       22.46       16.49     15.51 o 
   5   5  11        0.56       10.30     16.83 o 
   7   5  11      278.99      234.99     24.10 o 
   9   5  11      580.64      652.34     20.75 o 
  11   5  11       39.45       46.19     19.27 o 
 -14   6  11       15.64       11.66     17.30 o 
 -12   6  11        1.25       12.87     15.48 o 
 -10   6  11      484.78      523.91     25.62 o 
  -8   6  11     1754.17     1842.14     41.22 o 
  -6   6  11      225.03      221.90     20.70 o 
  -4   6  11      785.43      851.21     29.98 o 
  -2   6  11      102.65      118.68     19.03 o 
   0   6  11        1.01       -1.73     15.15 o 
   2   6  11      762.67      805.22     29.89 o 
   4   6  11       78.61       87.42     17.72 o 
   6   6  11       10.39        9.31     13.12 o 
   8   6  11       12.96       19.72     15.29 o 
 -11   7  11       77.29       82.18     16.78 o 
  -9   7  11      203.82      228.25     20.03 o 
  -7   7  11      852.51      805.41     32.17 o 
  -5   7  11      114.66      131.09     18.98 o 
  -3   7  11        1.17        2.72     15.66 o 
  -1   7  11       34.80       42.06     18.94 o 
   1   7  11       95.91       89.77     18.57 o 
   3   7  11      248.61      178.26     20.08 o 
   5   7  11      199.85      225.90     22.14 o 
 -20   0  12        1.98        5.93     18.55 o 
 -18   0  12      225.32      277.52     23.65 o 
 -16   0  12        1.30        0.28     16.93 o 
 -14   0  12       10.15        5.69     13.45 o 
 -12   0  12        5.06       -8.07     15.76 o 
 -10   0  12      847.85      742.99     27.54 o 
  -8   0  12     1864.86     1766.81     37.41 o 
  -6   0  12     1231.78     1272.34     31.91 o 
  -4   0  12    20212.83    21059.43    116.36 o 
  -2   0  12     4789.04     4784.59     56.92 o 
   0   0  12        0.26        7.48     16.26 o 
   2   0  12      572.64      479.68     23.82 o 
   4   0  12        0.23        4.87     16.28 o 
   6   0  12      337.35      369.11     23.11 o 
   8   0  12      187.37      209.19     21.55 o 
  10   0  12        9.69       42.92     18.31 o 
  12   0  12      617.14      681.36     32.59 o 
  14   0  12        1.52       -8.97     21.74 o 
 -21   1  12      212.36      181.95     15.54 o 
 -19   1  12       37.25       30.98     11.92 o 
 -17   1  12      220.84      239.86     15.23 o 
 -15   1  12     1029.71      933.22     21.23 o 
 -13   1  12      150.95      165.07     13.73 o 
 -11   1  12       27.81       21.44     10.54 o 
  -9   1  12        9.15        5.93      9.99 o 
  -7   1  12      165.53      168.33     12.61 o 
  -5   1  12      975.07     1009.43     20.64 o 
  -3   1  12       49.15       64.52     11.84 o 
  -1   1  12       87.58       84.89     12.24 o 
   1   1  12      224.94      198.63     14.27 o 
   3   1  12       16.01       24.47     11.68 o 
   5   1  12      592.82      579.46     19.00 o 
   7   1  12        6.43        2.79     11.55 o 
   9   1  12        9.42        9.70     12.34 o 
  11   1  12       29.81       41.88     13.33 o 
  13   1  12        9.66       -4.46     13.20 o 
  15   1  12        1.59        5.02     15.35 o 
 -20   2  12       83.11      116.00     11.72 o 
 -18   2  12       11.91        4.80      9.49 o 
 -16   2  12        0.91        0.29      9.34 o 
 -14   2  12     1125.17     1148.80     23.40 o 
 -12   2  12     1847.19     1903.35     27.50 o 
 -10   2  12      701.17      654.14     17.16 o 
  -8   2  12        7.97        6.08     10.35 o 
  -6   2  12        1.84       -2.32     10.19 o 
  -4   2  12     1085.36     1137.24     28.74 o 
  -2   2  12     1185.40     1124.65     34.52 o 
   0   2  12       23.85       11.71     11.36 o 
   2   2  12     1185.37     1142.44     27.37 o 
   4   2  12       60.56       55.76     11.38 o 
   6   2  12      803.48      820.39     20.78 o 
   8   2  12     1179.15     1117.28     45.69 o 
  10   2  12      528.41      477.82     18.57 o 
  12   2  12      156.51      164.41     15.50 o 
  14   2  12       20.44       11.29     13.79 o 
 -19   3  12        4.34       -1.51     10.91 o 
 -17   3  12       43.26       23.13      9.10 o 
 -15   3  12      238.48      230.22     11.45 o 
 -13   3  12      110.95      124.05     13.93 o 
 -11   3  12       81.55       89.28      8.95 o 
  -9   3  12      536.14      526.39     23.05 o 
  -7   3  12       71.57       75.72     11.00 o 
  -5   3  12      116.06       77.24     10.88 o 
  -3   3  12       39.45       24.10      9.76 o 
  -1   3  12      370.67      317.61     13.70 o 
   1   3  12      135.69      120.41     12.13 o 
   3   3  12      139.74      190.33     12.97 o 
   5   3  12      411.73      415.46     16.45 o 
   7   3  12       45.73       47.08     12.55 o 
   9   3  12        6.19       20.06     11.78 o 
  11   3  12       30.40       33.13     13.43 o 
  13   3  12        0.67       -2.46     10.67 o 
 -18   4  12       86.51       54.29     12.82 o 
 -16   4  12      187.62      198.88     15.67 o 
 -14   4  12     1410.26     1519.12     26.72 o 
 -12   4  12      190.99      222.60     17.82 o 
 -10   4  12      254.75      299.35     37.41 o 
  -8   4  12      174.67      161.20     19.14 o 
  -6   4  12      505.48      449.16     22.62 o 
  -4   4  12      287.49      291.11     22.24 o 
  -2   4  12       83.59      119.53     19.04 o 
   0   4  12     1053.96     1085.60     32.66 o 
   2   4  12      641.76      611.39     27.92 o 
   4   4  12       12.78        1.70     16.89 o 
   6   4  12     1163.07     1358.32     39.93 o 
   8   4  12      568.08      487.60     28.99 o 
  10   4  12      114.44       83.26     17.32 o 
  12   4  12       87.00       69.84     21.48 o 
 -15   5  12      202.82      202.83     15.03 o 
 -13   5  12        1.97       -2.66     10.84 o 
 -11   5  12      128.72      157.19     15.14 o 
  -9   5  12       69.81       78.46     22.65 o 
  -7   5  12       33.69       41.87     11.07 o 
  -5   5  12      147.14      108.91     12.38 o 
  -3   5  12       86.83       36.00     17.32 o 
  -1   5  12        0.02       -7.99     15.41 o 
   1   5  12       28.02       38.09     17.69 o 
   3   5  12      119.91      109.14     20.19 o 
   5   5  12       77.11       85.60     21.94 o 
   7   5  12       16.34       28.92     19.70 o 
   9   5  12        1.74        1.04     21.92 o 
 -12   6  12       14.31       28.04     15.11 o 
 -10   6  12       63.60       84.05     18.22 o 
  -8   6  12      383.67      346.38     22.52 o 
  -6   6  12      212.21      170.40     21.07 o 
  -4   6  12       13.42       19.77     15.25 o 
  -2   6  12        0.16       11.19     16.66 o 
   0   6  12      571.19      551.25     26.86 o 
   2   6  12       46.91       37.46     18.12 o 
   4   6  12       48.13       67.55     17.69 o 
   6   6  12       48.57       39.99     14.60 o 
  -5   7  12        0.55       -3.35     15.18 o 
  -3   7  12        1.24        3.34     13.67 o 
  -1   7  12        5.68        4.52     19.84 o 
 -19   1  13       25.49       39.32     14.43 o 
 -17   1  13       87.12       74.95     12.99 o 
 -15   1  13      202.95      176.96     18.67 o 
 -13   1  13      148.67      139.99     14.83 o 
 -11   1  13     1491.67     1528.19     48.24 o 
  -9   1  13      689.60      723.94     19.38 o 
  -7   1  13      135.93      106.14     12.33 o 
  -5   1  13        2.86        8.59     11.27 o 
  -3   1  13      221.03      189.48     13.17 o 
  -1   1  13      745.86      812.86     20.24 o 
   1   1  13      684.59      679.77     19.28 o 
   3   1  13      713.84      756.30     20.92 o 
   5   1  13        5.26        5.38     11.66 o 
   7   1  13       41.95       10.74     12.78 o 
   9   1  13       69.98       55.43     12.86 o 
  11   1  13       50.88       65.02     13.97 o 
  13   1  13       93.02       93.63     15.88 o 
 -18   2  13        0.54       -1.44     11.73 o 
 -16   2  13      530.51      551.32     19.32 o 
 -14   2  13       84.56       88.16     12.53 o 
 -12   2  13       85.37       67.10     12.07 o 
 -10   2  13     1266.02     1311.50     27.74 o 
  -8   2  13        3.83       20.02     10.65 o 
  -6   2  13       71.20       73.95     11.65 o 
  -4   2  13       44.59       32.51     11.67 o 
  -2   2  13       98.83       85.53     11.66 o 
   0   2  13       63.95       71.50     11.65 o 
   2   2  13       19.88       10.50     10.47 o 
   4   2  13        3.34        4.45     11.68 o 
   6   2  13        1.97       18.20     12.15 o 
   8   2  13       14.27        2.97     12.09 o 
  10   2  13       41.36       56.14     12.07 o 
  12   2  13        0.73        3.92     14.66 o 
 -17   3  13       33.64        7.28     11.21 o 
 -15   3  13        8.85       31.87     16.82 o 
 -13   3  13       14.82       16.58     11.08 o 
 -11   3  13      819.53      811.61     46.78 o 
  -9   3  13        2.87       16.88      9.91 o 
  -7   3  13      112.35       91.66     11.02 o 
  -5   3  13      165.00      159.54     12.37 o 
  -3   3  13      292.98      347.02     14.34 o 
  -1   3  13       83.64       80.80     17.07 o 
   1   3  13      379.97      397.88     16.23 o 
   3   3  13      111.89      107.54     13.17 o 
   5   3  13      627.21      758.61     20.73 o 
   7   3  13       80.44       86.33     14.31 o 
   9   3  13      286.64      300.04     15.95 o 
  11   3  13      469.41      455.09     19.42 o 
 -16   4  13       46.22       52.99     14.02 o 
 -14   4  13        1.64        4.74     15.15 o 
 -12   4  13       82.90       74.58     12.25 o 
 -10   4  13       12.95        5.01     10.97 o 
  -8   4  13      156.24      133.75     20.19 o 
  -6   4  13       42.39       21.44     17.15 o 
  -4   4  13      297.38      252.12     21.17 o 
  -2   4  13      267.33      303.16     22.52 o 
   0   4  13        9.41       10.09     19.63 o 
   2   4  13      178.92      181.41     20.53 o 
   4   4  13      527.11      520.74     29.26 o 
   6   4  13      124.22      112.49     21.88 o 
   8   4  13      267.34      249.47     26.84 o 
 -13   5  13       75.84       75.27     11.95 o 
 -11   5  13      212.94      237.10     14.89 o 
  -9   5  13       90.10       75.95     12.81 o 
  -7   5  13      727.49      661.88     49.19 o 
  -5   5  13       87.31       65.75     12.55 o 
  -3   5  13        1.65      -14.00     16.45 o 
  -1   5  13      549.47      543.93     26.50 o 
   1   5  13        1.35        1.92     19.26 o 
   3   5  13      129.28      113.23     22.47 o 
   5   5  13      103.53      123.37     25.11 o 
   7   5  13      731.69      784.33     33.51 o 
  -8   6  13        5.94        8.04     11.96 o 
  -6   6  13       92.82       86.79     12.42 o 
  -4   6  13       37.00       21.51     11.29 o 
  -2   6  13      195.42      186.63     31.71 o 
   0   6  13      640.88      634.50     27.47 o 
   2   6  13       13.30       49.43     16.22 o 
 -18   0  14      752.79      738.44     31.70 o 
 -16   0  14      367.48      409.48     23.62 o 
 -14   0  14      219.90      182.32     19.10 o 
 -12   0  14        0.02        9.30     13.58 o 
 -10   0  14        5.75        7.69     15.45 o 
  -8   0  14        2.47        0.33     16.30 o 
  -6   0  14      126.90      136.64     17.36 o 
  -4   0  14       60.17       38.04     14.69 o 
  -2   0  14      157.01      124.75     17.17 o 
   0   0  14      396.08      344.56     21.62 o 
   2   0  14      354.32      339.43     24.07 o 
   4   0  14        8.10        8.11     19.02 o 
   6   0  14      808.78      971.62     36.33 o 
   8   0  14     1007.41     1132.91     40.49 o 
  10   0  14        6.03        5.16     20.87 o 
 -17   1  14       14.41       21.58     13.58 o 
 -15   1  14        0.20       -2.89     11.90 o 
 -13   1  14       84.64       72.15     12.75 o 
 -11   1  14        0.06       -4.07     12.49 o 
  -9   1  14       27.00       23.62     11.24 o 
  -7   1  14      480.19      452.02     17.61 o 
  -5   1  14       32.20        8.10     12.47 o 
  -3   1  14      838.16      749.77     20.45 o 
  -1   1  14       83.89      139.20     16.47 o 
   1   1  14        0.04       -7.40     10.75 o 
   3   1  14       84.55      123.57     13.77 o 
   5   1  14      109.91       97.70     14.11 o 
   7   1  14        2.63       14.83     14.85 o 
   9   1  14       48.94       73.38     14.94 o 
 -16   2  14       14.21       22.76     12.81 o 
 -14   2  14        2.37        6.70     12.43 o 
 -12   2  14       75.74       58.99     11.85 o 
 -10   2  14        0.17        7.02     11.26 o 
  -8   2  14      329.79      333.90     15.33 o 
  -6   2  14       50.62       55.28     11.92 o 
  -4   2  14       93.80       71.56     12.35 o 
  -2   2  14      184.38      214.44     15.81 o 
   0   2  14        4.93        5.29     10.22 o 
   2   2  14       56.01       64.32     12.64 o 
   4   2  14        1.80        9.58     12.80 o 
   6   2  14      178.62      213.68     15.47 o 
   8   2  14       27.18       38.11     15.52 o 
 -15   3  14        3.77       28.37     20.01 o 
 -13   3  14       69.88       48.67     20.44 o 
 -11   3  14      211.80      222.84     23.43 o 
  -9   3  14       73.94       45.84     19.93 o 
  -7   3  14       41.79       14.98     19.02 o 
  -5   3  14       25.27       23.17     18.59 o 
  -3   3  14      224.80      209.54     21.39 o 
  -1   3  14       73.45       26.09     17.96 o 
   1   3  14       54.10       30.61     17.63 o 
   3   3  14       47.58       20.36     19.11 o 
   5   3  14      217.57      257.11     23.67 o 
   7   3  14        1.57        9.39     21.54 o 
 -12   4  14      125.48      126.08     19.25 o 
 -10   4  14      108.16      121.24     14.02 o 
  -8   4  14      526.40      539.33     29.44 o 
  -6   4  14      214.50      148.80     22.90 o 
  -4   4  14      580.65      581.07     29.10 o 
  -2   4  14      330.82      308.45     24.53 o 
   0   4  14      505.57      578.26     30.92 o 
   2   4  14      673.12      754.11     34.81 o 
   4   4  14       95.06       54.76     22.43 o 
   6   4  14       57.88      128.26     24.54 o 
  -9   5  14       40.67       55.78     22.50 o 
  -7   5  14       20.45       27.79     10.88 o 
  -5   5  14        4.69        5.04     12.08 o 
  -3   5  14       19.70      -16.33     19.98 o 
  -1   5  14       41.80       33.14     17.84 o 
   1   5  14       33.44        1.30     17.27 o 
 -15   1  15        2.21       -4.01     13.28 o 
 -13   1  15      118.61      168.09     15.83 o 
 -11   1  15       13.85       -4.18     12.76 o 
  -9   1  15      342.94      330.86     16.44 o 
  -7   1  15       13.90       10.27     11.29 o 
  -5   1  15       89.48       92.96     13.05 o 
  -3   1  15       42.05       38.13     13.71 o 
  -1   1  15      625.66      646.80     20.23 o 
   1   1  15      246.38      279.81     17.10 o 
   3   1  15      507.96      581.24     20.84 o 
   5   1  15      113.86       99.94     16.26 o 
   7   1  15        9.07       11.08     12.12 o 
 -14   2  15       18.84       15.63     18.40 o 
 -12   2  15       74.58       78.24     23.35 o 
 -10   2  15        2.71       -5.85     13.34 o 
  -8   2  15       18.17       24.25     12.74 o 
  -6   2  15      326.29      382.55     16.89 o 
  -4   2  15        0.30       -9.30     11.49 o 
  -2   2  15       31.55       26.07     13.10 o 
   0   2  15      257.07      311.16     17.88 o 
   2   2  15      151.77      102.68     15.30 o 
   4   2  15       85.37      104.65     15.76 o 
   6   2  15      141.20      176.55     23.57 o 
 -11   3  15      152.02      127.61     22.54 o 
  -9   3  15        0.53       15.08     19.64 o 
  -7   3  15      279.13      336.34     23.02 o 
  -5   3  15      191.88      204.35     23.86 o 
  -3   3  15        7.91       22.49     17.97 o 
  -1   3  15       15.59       28.80     21.22 o 
   1   3  15       98.45      106.11     23.56 o 
   3   3  15      114.51      120.73     23.29 o 
  -8   4  15      117.40      121.18     23.41 o 
  -6   4  15       11.31       -3.84     15.56 o 
  -4   4  15        3.51      -20.99     20.99 o 
  -2   4  15      230.31      248.92     24.63 o 
   0   4  15        5.90        2.05     18.38 o 
 -10   0  16       16.73      -14.24     18.83 o 
  -8   0  16      951.71      831.24     35.07 o 
  -6   0  16     2745.10     2769.98     54.94 o 
  -4   0  16     1566.96     1347.16     40.06 o 
  -2   0  16      258.77      290.32     26.84 o 
   0   0  16        9.85       11.50     21.35 o 
   2   0  16      211.48      179.56     24.97 o 
  -9   1  16        2.94       -6.29     13.56 o 
  -7   1  16       46.49       33.26     14.50 o 
  -5   1  16      460.55      451.46     18.95 o 
  -3   1  16        3.48       12.22     14.57 o 
  -1   1  16        4.74      -11.61     14.14 o 
   1   1  16        7.30        3.50     13.65 o 
  -8   2  16       78.16       63.39     12.72 o 
  -6   2  16       45.99       53.36     14.08 o 
  -4   2  16      118.92      144.41     15.16 o 
  -2   2  16       13.65        9.82     13.79 o 
   0   2  16       19.42       31.09     19.62 o 
                                                 
